# Supplementary material for: Light-Mediated Population Dynamics of Picocyanobacteria Shaping the Diurnal Patterns of Microbial Communities in an Atoll Lagoon
Source: Microorganisms. 2025 Mar 24;13(4):727. doi: 10.3390/microorganisms13040727 (PMC12029148; doi:10.3390/microorganisms13040727)
Supplement: Supplementary file 1 [file microorganisms-13-00727-s001.zip]

Archive with 1 entries (1 files):
- microorganisms-3508226-supplementary.csv
