# Supplementary material for: Light-Mediated Population Dynamics of Picocyanobacteria Shaping the Diurnal Patterns of Microbial Communities in an Atoll Lagoon
Source: Microorganisms. 2025 Mar 24;13(4):727. doi: 10.3390/microorganisms13040727 (PMC12029148; doi:10.3390/microorganisms13040727)
Supplement: Supplementary file 1 [file microorganisms-13-00727-s001.zip › microorganisms-3508226-supplementary.csv]

	Kindom	Phylum	Class	Order	Family	Genus	Species
ASV7493	Bacteria	Firmicutes	Clostridia	Oscillospirales	[Eubacterium]_coprostanoligenes_group	[Eubacterium]_coprostanoligenes_group	uncultured_organism
ASV19395	Bacteria	Firmicutes	Clostridia	Oscillospirales	[Eubacterium]_coprostanoligenes_group	[Eubacterium]_coprostanoligenes_group	Unassigned
ASV6510	Bacteria	Planctomycetota	028H05-P-BN-P5	028H05-P-BN-P5	028H05-P-BN-P5	028H05-P-BN-P5	uncultured_bacterium
ASV14739	Bacteria	Planctomycetota	028H05-P-BN-P5	028H05-P-BN-P5	028H05-P-BN-P5	028H05-P-BN-P5	Unassigned
ASV14903	Bacteria	Bdellovibrionota	Oligoflexia	0319-6G20	0319-6G20	0319-6G20	uncultured_Roseobacter
ASV15092	Bacteria	Bdellovibrionota	Oligoflexia	0319-6G20	0319-6G20	0319-6G20	Unassigned
ASV935	Bacteria	Bdellovibrionota	Oligoflexia	053A03-B-DI-P58	053A03-B-DI-P58	053A03-B-DI-P58	uncultured_marine
ASV1048	Bacteria	Bdellovibrionota	Oligoflexia	053A03-B-DI-P58	053A03-B-DI-P58	053A03-B-DI-P58	Unassigned
ASV19609	Bacteria	Bdellovibrionota	Oligoflexia	053A03-B-DI-P58	053A03-B-DI-P58	053A03-B-DI-P58	uncultured_marine
ASV2481	Bacteria	Verrucomicrobiota	Kiritimatiellae	113B434	113B434	113B434	uncultured_bacterium
ASV14503	Bacteria	Verrucomicrobiota	Kiritimatiellae	113B434	113B434	113B434	uncultured_bacterium
ASV9051	Bacteria	Chloroflexi	Anaerolineae	1----20	1----20	1----20	Unassigned
ASV11777	Bacteria	Chloroflexi	Anaerolineae	1----20	1----20	1----20	uncultured_bacterium
ASV14806	Bacteria	Planctomycetota	Phycisphaerae	MSBL9	4572-13	4572-13	uncultured_bacterium
ASV15582	Bacteria	Planctomycetota	Phycisphaerae	MSBL9	4572-13	4572-13	uncultured_bacterium
ASV5784	Bacteria	Actinobacteriota	Thermoleophilia	Solirubrobacterales	67-14	67-14	Unassigned
ASV14807	Bacteria	Actinobacteriota	Thermoleophilia	Solirubrobacterales	67-14	67-14	Unassigned
ASV1776	Bacteria	Chloroflexi	Anaerolineae	SBR1031	A4b	A4b	uncultured_gamma
ASV1791	Bacteria	Chloroflexi	Anaerolineae	SBR1031	A4b	A4b	Unassigned
ASV9444	Bacteria	Chloroflexi	Anaerolineae	SBR1031	A4b	A4b	Unassigned
ASV15199	Bacteria	Chloroflexi	Anaerolineae	SBR1031	A4b	A4b	uncultured_gamma
ASV15415	Bacteria	Chloroflexi	Anaerolineae	SBR1031	A4b	A4b	uncultured_gamma
ASV19248	Bacteria	Patescibacteria	Gracilibacteria	Absconditabacteriales_(SR1)	Absconditabacteriales_(SR1)	Absconditabacteriales_(SR1)	Unassigned
ASV11405	Bacteria	Acidobacteriota	Holophagae	Acanthopleuribacterales	Acanthopleuribacteraceae	Acanthopleuribacter	uncultured_bacterium
ASV11449	Bacteria	Acidobacteriota	Holophagae	Acanthopleuribacterales	Acanthopleuribacteraceae	Acanthopleuribacter	uncultured_bacterium
ASV14565	Bacteria	Acidobacteriota	Holophagae	Acanthopleuribacterales	Acanthopleuribacteraceae	Acanthopleuribacter	uncultured_bacterium
ASV19278	Bacteria	Acidobacteriota	Holophagae	Acanthopleuribacterales	Acanthopleuribacteraceae	Acanthopleuribacter	uncultured_bacterium
ASV19360	Bacteria	Acidobacteriota	Holophagae	Acanthopleuribacterales	Acanthopleuribacteraceae	Acanthopleuribacter	Unassigned
ASV19669	Bacteria	Acidobacteriota	Holophagae	Acanthopleuribacterales	Acanthopleuribacteraceae	Acanthopleuribacter	uncultured_bacterium
ASV19829	Bacteria	Acidobacteriota	Holophagae	Acanthopleuribacterales	Acanthopleuribacteraceae	Acanthopleuribacter	Unassigned
ASV6758	Bacteria	Proteobacteria	Alphaproteobacteria	Acetobacterales	Acetobacteraceae	Unassigned	Unassigned
ASV11185	Bacteria	Proteobacteria	Alphaproteobacteria	Acetobacterales	Acetobacteraceae	Acetobacteraceae	Roseomonas_sp.
ASV14672	Bacteria	Proteobacteria	Alphaproteobacteria	Acetobacterales	Acetobacteraceae	Roseomonas	Roseomonas_gilardii
ASV14753	Bacteria	Proteobacteria	Alphaproteobacteria	Acetobacterales	Acetobacteraceae	Unassigned	Unassigned
ASV19788	Bacteria	Firmicutes	Bacilli	Acholeplasmatales	Acholeplasmataceae	Unassigned	Unassigned
ASV4138	Bacteria	Firmicutes	Clostridia	Peptostreptococcales-Tissierellales	Acidaminobacteraceae	Acidaminobacter	Acidaminobacter_hydrogenoformans
ASV6578	Bacteria	Firmicutes	Clostridia	Peptostreptococcales-Tissierellales	Acidaminobacteraceae	Acidaminobacter	Acidaminobacter_hydrogenoformans
ASV4671	Bacteria	Firmicutes	Negativicutes	Acidaminococcales	Acidaminococcaceae	Phascolarctobacterium	Phascolarctobacterium_faecium
ASV6657	Bacteria	Firmicutes	Negativicutes	Acidaminococcales	Acidaminococcaceae	Phascolarctobacterium	uncultured_Veillonellaceae
ASV19167	Bacteria	Firmicutes	Negativicutes	Acidaminococcales	Acidaminococcaceae	Unassigned	Unassigned
ASV2026	Bacteria	Proteobacteria	Gammaproteobacteria	Acidithiobacillales	Acidithiobacillaceae	KCM-B-112	uncultured_Chromatiales
ASV14569	Bacteria	Proteobacteria	Gammaproteobacteria	Acidithiobacillales	Acidithiobacillaceae	KCM-B-112	uncultured_Chromatiales
ASV3	Bacteria	Actinobacteriota	Acidimicrobiia	Actinomarinales	Actinomarinaceae	Candidatus_Actinomarina	uncultured_bacterium
ASV14	Bacteria	Actinobacteriota	Acidimicrobiia	Actinomarinales	Actinomarinaceae	Candidatus_Actinomarina	uncultured_bacterium
ASV715	Bacteria	Actinobacteriota	Acidimicrobiia	Actinomarinales	Actinomarinaceae	Candidatus_Actinomarina	Unassigned
ASV1547	Bacteria	Actinobacteriota	Acidimicrobiia	Actinomarinales	Actinomarinaceae	Candidatus_Actinomarina	uncultured_bacterium
ASV2957	Bacteria	Actinobacteriota	Acidimicrobiia	Actinomarinales	Actinomarinaceae	Candidatus_Actinomarina	Unassigned
ASV3740	Bacteria	Actinobacteriota	Acidimicrobiia	Actinomarinales	Actinomarinaceae	Candidatus_Actinomarina	Unassigned
ASV5870	Bacteria	Actinobacteriota	Acidimicrobiia	Actinomarinales	Actinomarinaceae	Candidatus_Actinomarina	uncultured_bacterium
ASV11154	Bacteria	Actinobacteriota	Acidimicrobiia	Actinomarinales	Actinomarinaceae	Candidatus_Actinomarina	uncultured_SAR432
ASV11427	Bacteria	Actinobacteriota	Acidimicrobiia	Actinomarinales	Actinomarinaceae	Candidatus_Actinomarina	uncultured_SAR432
ASV11568	Bacteria	Actinobacteriota	Acidimicrobiia	Actinomarinales	Actinomarinaceae	Candidatus_Actinomarina	Unassigned
ASV15055	Bacteria	Actinobacteriota	Acidimicrobiia	Actinomarinales	Actinomarinaceae	Candidatus_Actinomarina	uncultured_SAR432
ASV15230	Bacteria	Actinobacteriota	Acidimicrobiia	Actinomarinales	Actinomarinaceae	Candidatus_Actinomarina	Unassigned
ASV19487	Bacteria	Actinobacteriota	Acidimicrobiia	Actinomarinales	Actinomarinaceae	Candidatus_Actinomarina	Unassigned
ASV15463	Bacteria	Actinobacteriota	Acidimicrobiia	Actinomarinales	Actinomarinales	Actinomarinales	uncultured_bacterium
ASV20026	Bacteria	Actinobacteriota	Acidimicrobiia	Actinomarinales	Actinomarinales	Actinomarinales	uncultured_bacterium
ASV3345	Bacteria	Actinobacteriota	Actinobacteria	Actinomycetales	Actinomycetaceae	Actinomyces	Unassigned
ASV17	Bacteria	Proteobacteria	Alphaproteobacteria	Rhodospirillales	AEGEAN-169_marine_group	AEGEAN-169_marine_group	metagenome
ASV29	Bacteria	Proteobacteria	Alphaproteobacteria	Rhodospirillales	AEGEAN-169_marine_group	AEGEAN-169_marine_group	unidentified_marine
ASV36	Bacteria	Proteobacteria	Alphaproteobacteria	Rhodospirillales	AEGEAN-169_marine_group	AEGEAN-169_marine_group	Unassigned
ASV61	Bacteria	Proteobacteria	Alphaproteobacteria	Rhodospirillales	AEGEAN-169_marine_group	AEGEAN-169_marine_group	Unassigned
ASV73	Bacteria	Proteobacteria	Alphaproteobacteria	Rhodospirillales	AEGEAN-169_marine_group	AEGEAN-169_marine_group	unidentified_marine
ASV85	Bacteria	Proteobacteria	Alphaproteobacteria	Rhodospirillales	AEGEAN-169_marine_group	AEGEAN-169_marine_group	Unassigned
ASV493	Bacteria	Proteobacteria	Alphaproteobacteria	Rhodospirillales	AEGEAN-169_marine_group	AEGEAN-169_marine_group	Unassigned
ASV525	Bacteria	Proteobacteria	Alphaproteobacteria	Rhodospirillales	AEGEAN-169_marine_group	AEGEAN-169_marine_group	uncultured_marine
ASV595	Bacteria	Proteobacteria	Alphaproteobacteria	Rhodospirillales	AEGEAN-169_marine_group	AEGEAN-169_marine_group	Unassigned
ASV2557	Bacteria	Proteobacteria	Alphaproteobacteria	Rhodospirillales	AEGEAN-169_marine_group	AEGEAN-169_marine_group	Unassigned
ASV4178	Bacteria	Proteobacteria	Alphaproteobacteria	Rhodospirillales	AEGEAN-169_marine_group	AEGEAN-169_marine_group	Unassigned
ASV5807	Bacteria	Proteobacteria	Alphaproteobacteria	Rhodospirillales	AEGEAN-169_marine_group	AEGEAN-169_marine_group	Unassigned
ASV6716	Bacteria	Proteobacteria	Alphaproteobacteria	Rhodospirillales	AEGEAN-169_marine_group	AEGEAN-169_marine_group	metagenome
ASV7566	Bacteria	Proteobacteria	Alphaproteobacteria	Rhodospirillales	AEGEAN-169_marine_group	AEGEAN-169_marine_group	Unassigned
ASV7617	Bacteria	Proteobacteria	Alphaproteobacteria	Rhodospirillales	AEGEAN-169_marine_group	AEGEAN-169_marine_group	Unassigned
ASV7618	Bacteria	Proteobacteria	Alphaproteobacteria	Rhodospirillales	AEGEAN-169_marine_group	AEGEAN-169_marine_group	Unassigned
ASV7621	Bacteria	Proteobacteria	Alphaproteobacteria	Rhodospirillales	AEGEAN-169_marine_group	AEGEAN-169_marine_group	Unassigned
ASV7657	Bacteria	Proteobacteria	Alphaproteobacteria	Rhodospirillales	AEGEAN-169_marine_group	AEGEAN-169_marine_group	unidentified_marine
ASV9096	Bacteria	Proteobacteria	Alphaproteobacteria	Rhodospirillales	AEGEAN-169_marine_group	AEGEAN-169_marine_group	Unassigned
ASV14505	Bacteria	Proteobacteria	Alphaproteobacteria	Rhodospirillales	AEGEAN-169_marine_group	AEGEAN-169_marine_group	Unassigned
ASV15018	Bacteria	Proteobacteria	Alphaproteobacteria	Rhodospirillales	AEGEAN-169_marine_group	AEGEAN-169_marine_group	Unassigned
ASV19326	Bacteria	Proteobacteria	Alphaproteobacteria	Rhodospirillales	AEGEAN-169_marine_group	AEGEAN-169_marine_group	Unassigned
ASV1064	Bacteria	Firmicutes	Bacilli	Lactobacillales	Aerococcaceae	Aerococcus	Aerococcus_urinaeequi
ASV7749	Bacteria	Proteobacteria	Gammaproteobacteria	Aeromonadales	Aeromonadaceae	Aeromonas	Pseudaeromonas_sharmana
ASV14900	Bacteria	Aerophobota	Aerophobia	Aerophobales	Aerophobales	Aerophobales	Unassigned
ASV19671	Bacteria	Planctomycetota	Phycisphaerae	Phycisphaerales	AKAU3564_sediment_group	AKAU3564_sediment_group	Unassigned
ASV7670	Bacteria	Proteobacteria	Gammaproteobacteria	Burkholderiales	Alcaligenaceae	Pusillimonas	uncultured_Alcaligenes
ASV9289	Bacteria	Proteobacteria	Gammaproteobacteria	Burkholderiales	Alcaligenaceae	Pusillimonas	uncultured_Alcaligenes
ASV19625	Bacteria	Proteobacteria	Gammaproteobacteria	Burkholderiales	Alcaligenaceae	uncultured	Unassigned
ASV245	Bacteria	Proteobacteria	Gammaproteobacteria	Oceanospirillales	Alcanivoracaceae1	Alcanivorax	Unassigned
ASV366	Bacteria	Proteobacteria	Gammaproteobacteria	Oceanospirillales	Alcanivoracaceae1	Alcanivorax	Unassigned
ASV881	Bacteria	Proteobacteria	Gammaproteobacteria	Oceanospirillales	Alcanivoracaceae1	Alcanivorax	Unassigned
ASV1070	Bacteria	Proteobacteria	Gammaproteobacteria	Oceanospirillales	Alcanivoracaceae1	Alcanivorax	Unassigned
ASV4822	Bacteria	Proteobacteria	Gammaproteobacteria	Oceanospirillales	Alcanivoracaceae1	Alcanivorax	Unassigned
ASV5862	Bacteria	Proteobacteria	Gammaproteobacteria	Oceanospirillales	Alcanivoracaceae1	Alcanivorax	Unassigned
ASV6692	Bacteria	Proteobacteria	Gammaproteobacteria	Oceanospirillales	Alcanivoracaceae1	Alcanivorax	uncultured_Alcanivorax
ASV2554	Bacteria	Firmicutes	Bacilli	Alicyclobacillales	Alicyclobacillaceae	Tumebacillus	uncultured_bacterium
ASV138	Bacteria	Proteobacteria	Gammaproteobacteria	Alteromonadales	Alteromonadaceae	Alteromonas	Alteromonas_mediterranea
ASV533	Bacteria	Proteobacteria	Gammaproteobacteria	Alteromonadales	Alteromonadaceae	Aliiglaciecola	uncultured_bacterium
ASV808	Bacteria	Proteobacteria	Gammaproteobacteria	Alteromonadales	Alteromonadaceae	Aestuariibacter	Unassigned
ASV1049	Bacteria	Proteobacteria	Gammaproteobacteria	Alteromonadales	Alteromonadaceae	Unassigned	Unassigned
ASV1240	Bacteria	Proteobacteria	Gammaproteobacteria	Alteromonadales	Alteromonadaceae	Aestuariibacter	Unassigned
ASV1628	Bacteria	Proteobacteria	Gammaproteobacteria	Alteromonadales	Alteromonadaceae	Catenovulum	Unassigned
ASV3932	Bacteria	Proteobacteria	Gammaproteobacteria	Alteromonadales	Alteromonadaceae	Alteromonas	Unassigned
ASV7641	Bacteria	Proteobacteria	Gammaproteobacteria	Alteromonadales	Alteromonadaceae	uncultured	Alteromonas_sp.
ASV7842	Bacteria	Proteobacteria	Gammaproteobacteria	Alteromonadales	Alteromonadaceae	Unassigned	Unassigned
ASV11359	Bacteria	Proteobacteria	Gammaproteobacteria	Alteromonadales	Alteromonadaceae	Alishewanella	uncultured_bacterium
ASV11611	Bacteria	Proteobacteria	Gammaproteobacteria	Alteromonadales	Alteromonadaceae	Unassigned	Unassigned
ASV11729	Bacteria	Proteobacteria	Gammaproteobacteria	Alteromonadales	Alteromonadaceae	Alteromonadaceae	uncultured_gamma
ASV11759	Bacteria	Proteobacteria	Gammaproteobacteria	Alteromonadales	Alteromonadaceae	uncultured	Alteromonas_sp.
ASV15137	Bacteria	Proteobacteria	Gammaproteobacteria	Alteromonadales	Alteromonadaceae	uncultured	Alteromonas_sp.
ASV19018	Bacteria	Proteobacteria	Gammaproteobacteria	Alteromonadales	Alteromonadaceae	uncultured	Catenovulum_sp.
ASV19330	Bacteria	Proteobacteria	Gammaproteobacteria	Alteromonadales	Alteromonadaceae	uncultured	Catenovulum_sp.
ASV19418	Bacteria	Proteobacteria	Gammaproteobacteria	Alteromonadales	Alteromonadaceae	Alteromonadaceae	uncultured_gamma
ASV6598	Bacteria	Acidobacteriota	Aminicenantia	Aminicenantales	Aminicenantales	Aminicenantales	uncultured_Aminicenantes
ASV6640	Bacteria	Acidobacteriota	Aminicenantia	Aminicenantales	Aminicenantales	Aminicenantales	Unassigned
ASV14768	Bacteria	Acidobacteriota	Aminicenantia	Aminicenantales	Aminicenantales	Aminicenantales	uncultured_bacterium
ASV19115	Bacteria	Acidobacteriota	Aminicenantia	Aminicenantales	Aminicenantales	Aminicenantales	Unassigned
ASV5277	Bacteria	Bacteroidota	Bacteroidia	Cytophagales	Amoebophilaceae	Candidatus_Amoebophilus	Unassigned
ASV9061	Bacteria	Bacteroidota	Bacteroidia	Cytophagales	Amoebophilaceae	Candidatus_Amoebophilus	Unassigned
ASV9257	Bacteria	Bacteroidota	Bacteroidia	Cytophagales	Amoebophilaceae	Candidatus_Amoebophilus	Unassigned
ASV9348	Bacteria	Bacteroidota	Bacteroidia	Cytophagales	Amoebophilaceae	Candidatus_Amoebophilus	Unassigned
ASV14771	Bacteria	Bacteroidota	Bacteroidia	Cytophagales	Amoebophilaceae	uncultured	uncultured_Bacteroidetes
ASV18720	Bacteria	Bacteroidota	Bacteroidia	Cytophagales	Amoebophilaceae	uncultured	Unassigned
ASV18725	Bacteria	Bacteroidota	Bacteroidia	Cytophagales	Amoebophilaceae	Candidatus_Amoebophilus	Unassigned
ASV19096	Bacteria	Bacteroidota	Bacteroidia	Cytophagales	Amoebophilaceae	Candidatus_Amoebophilus	Unassigned
ASV19169	Bacteria	Bacteroidota	Bacteroidia	Cytophagales	Amoebophilaceae	uncultured	Unassigned
ASV19297	Bacteria	Bacteroidota	Bacteroidia	Cytophagales	Amoebophilaceae	uncultured	Unassigned
ASV4153	Bacteria	Chloroflexi	Anaerolineae	Anaerolineales	Anaerolineaceae	uncultured	Unassigned
ASV5823	Bacteria	Chloroflexi	Anaerolineae	Anaerolineales	Anaerolineaceae	uncultured	Unassigned
ASV5885	Bacteria	Chloroflexi	Anaerolineae	Anaerolineales	Anaerolineaceae	uncultured	uncultured_hydrocarbon
ASV6629	Bacteria	Chloroflexi	Anaerolineae	Anaerolineales	Anaerolineaceae	uncultured	Unassigned
ASV6631	Bacteria	Chloroflexi	Anaerolineae	Anaerolineales	Anaerolineaceae	uncultured	uncultured_hydrocarbon
ASV7614	Bacteria	Chloroflexi	Anaerolineae	Anaerolineales	Anaerolineaceae	uncultured	Unassigned
ASV7669	Bacteria	Chloroflexi	Anaerolineae	Anaerolineales	Anaerolineaceae	uncultured	Unassigned
ASV7733	Bacteria	Chloroflexi	Anaerolineae	Anaerolineales	Anaerolineaceae	uncultured	Unassigned
ASV11501	Bacteria	Chloroflexi	Anaerolineae	Anaerolineales	Anaerolineaceae	Unassigned	Unassigned
ASV14337	Bacteria	Chloroflexi	Anaerolineae	Anaerolineales	Anaerolineaceae	uncultured	Unassigned
ASV14349	Bacteria	Chloroflexi	Anaerolineae	Anaerolineales	Anaerolineaceae	uncultured	uncultured_hydrocarbon
ASV15093	Bacteria	Chloroflexi	Anaerolineae	Anaerolineales	Anaerolineaceae	uncultured	Unassigned
ASV18460	Bacteria	Chloroflexi	Anaerolineae	Anaerolineales	Anaerolineaceae	Unassigned	Unassigned
ASV18542	Bacteria	Chloroflexi	Anaerolineae	Anaerolineales	Anaerolineaceae	uncultured	Unassigned
ASV18728	Bacteria	Chloroflexi	Anaerolineae	Anaerolineales	Anaerolineaceae	uncultured	Unassigned
ASV19205	Bacteria	Chloroflexi	Anaerolineae	Anaerolineales	Anaerolineaceae	uncultured	Unassigned
ASV19304	Bacteria	Chloroflexi	Anaerolineae	Anaerolineales	Anaerolineaceae	uncultured	Unassigned
ASV19502	Bacteria	Myxococcota	Myxococcia	Myxococcales	Anaeromyxobacteraceae	Anaeromyxobacter	Unassigned
ASV4430	Bacteria	Firmicutes	Clostridia	Peptostreptococcales-Tissierellales	Anaerovoracaceae	Anaerovorax	Unassigned
ASV6524	Bacteria	Firmicutes	Clostridia	Peptostreptococcales-Tissierellales	Anaerovoracaceae	Unassigned	Unassigned
ASV14343	Bacteria	Proteobacteria	Gammaproteobacteria	Burkholderiales	Aquaspirillaceae	Rivicola	uncultured_bacterium
ASV1765	Bacteria	Campilobacterota	Campylobacteria	Campylobacterales	Arcobacteraceae	Malaciobacter	uncultured_bacterium
ASV2607	Bacteria	Campilobacterota	Campylobacteria	Campylobacterales	Arcobacteraceae	Unassigned	Unassigned
ASV3147	Bacteria	Campilobacterota	Campylobacteria	Campylobacterales	Arcobacteraceae	uncultured	Unassigned
ASV4162	Bacteria	Campilobacterota	Campylobacteria	Campylobacterales	Arcobacteraceae	Unassigned	Unassigned
ASV4454	Bacteria	Campilobacterota	Campylobacteria	Campylobacterales	Arcobacteraceae	Unassigned	Unassigned
ASV6669	Bacteria	Campilobacterota	Campylobacteria	Campylobacterales	Arcobacteraceae	uncultured	Unassigned
ASV7662	Bacteria	Campilobacterota	Campylobacteria	Campylobacterales	Arcobacteraceae	Unassigned	Unassigned
ASV7713	Bacteria	Campilobacterota	Campylobacteria	Campylobacterales	Arcobacteraceae	uncultured	Unassigned
ASV7782	Bacteria	Campilobacterota	Campylobacteria	Campylobacterales	Arcobacteraceae	Halarcobacter	Unassigned
ASV9109	Bacteria	Campilobacterota	Campylobacteria	Campylobacterales	Arcobacteraceae	uncultured	Unassigned
ASV11620	Bacteria	Campilobacterota	Campylobacteria	Campylobacterales	Arcobacteraceae	Unassigned	Unassigned
ASV11738	Bacteria	Campilobacterota	Campylobacteria	Campylobacterales	Arcobacteraceae	uncultured	Unassigned
ASV15322	Bacteria	Verrucomicrobiota	Lentisphaeria	Victivallales	Arctic95B-14	Arctic95B-14	uncultured_bacterium
ASV353	Bacteria	Verrucomicrobiota	Verrucomicrobiae	Arctic97B-4_marine_group	Arctic97B-4_marine_group	Arctic97B-4_marine_group	marine_metagenome
ASV410	Bacteria	Verrucomicrobiota	Verrucomicrobiae	Arctic97B-4_marine_group	Arctic97B-4_marine_group	Arctic97B-4_marine_group	metagenome
ASV686	Bacteria	Verrucomicrobiota	Verrucomicrobiae	Arctic97B-4_marine_group	Arctic97B-4_marine_group	Arctic97B-4_marine_group	metagenome
ASV3348	Bacteria	Verrucomicrobiota	Verrucomicrobiae	Arctic97B-4_marine_group	Arctic97B-4_marine_group	Arctic97B-4_marine_group	metagenome
ASV5252	Bacteria	Verrucomicrobiota	Verrucomicrobiae	Arctic97B-4_marine_group	Arctic97B-4_marine_group	Arctic97B-4_marine_group	Unassigned
ASV9259	Bacteria	Verrucomicrobiota	Verrucomicrobiae	Arctic97B-4_marine_group	Arctic97B-4_marine_group	Arctic97B-4_marine_group	marine_metagenome
ASV11472	Bacteria	Verrucomicrobiota	Verrucomicrobiae	Arctic97B-4_marine_group	Arctic97B-4_marine_group	Arctic97B-4_marine_group	metagenome
ASV9064	Bacteria	Chloroflexi	Anaerolineae	Ardenticatenales	Ardenticatenaceae	uncultured	uncultured_Chloroflexus
ASV7598	Bacteria	Proteobacteria	Gammaproteobacteria	Arenicellales	Arenicellaceae	Unassigned	Unassigned
ASV15207	Bacteria	Actinobacteriota	Coriobacteriia	Coriobacteriales	Atopobiaceae	Olsenella	Olsenella_genomosp.
ASV15228	Bacteria	Actinobacteriota	Coriobacteriia	Coriobacteriales	Atopobiaceae	Olsenella	Unassigned
ASV1388	Bacteria	Proteobacteria	Gammaproteobacteria	AT-s2-59	AT-s2-59	AT-s2-59	uncultured_bacterium
ASV1751	Bacteria	Proteobacteria	Gammaproteobacteria	AT-s2-59	AT-s2-59	AT-s2-59	uncultured_bacterium
ASV19878	Bacteria	Acidobacteriota	AT-s3-28	AT-s3-28	AT-s3-28	AT-s3-28	Unassigned
ASV15162	Bacteria	Proteobacteria	Alphaproteobacteria	AT-s3-44	AT-s3-44	AT-s3-44	uncultured_Alphaproteobacteria
ASV728	Bacteria	Proteobacteria	Alphaproteobacteria	Azospirillales	Azospirillaceae	Azospirillaceae	Rhodocista_sp.
ASV834	Bacteria	Proteobacteria	Alphaproteobacteria	Azospirillales	Azospirillaceae	Azospirillaceae	Rhodocista_sp.
ASV1040	Bacteria	Proteobacteria	Alphaproteobacteria	Azospirillales	Azospirillaceae	Skermanella	Unassigned
ASV5253	Bacteria	Proteobacteria	Alphaproteobacteria	Azospirillales	Azospirillaceae	Skermanella	uncultured_bacterium
ASV5891	Bacteria	Proteobacteria	Alphaproteobacteria	Azospirillales	Azospirillaceae	Azospirillaceae	Rhodocista_sp.
ASV19110	Bacteria	Proteobacteria	Alphaproteobacteria	Azospirillales	Azospirillaceae	Azospirillum	Unassigned
ASV19507	Bacteria	Proteobacteria	Alphaproteobacteria	Azospirillales	Azospirillaceae	Skermanella	Unassigned
ASV3590	Bacteria	Proteobacteria	Gammaproteobacteria	B2M28	B2M28	B2M28	Unassigned
ASV14379	Bacteria	Dependentiae	Babeliae	Babeliales	Babeliales	Babeliales	Unassigned
ASV14818	Bacteria	Dependentiae	Babeliae	Babeliales	Babeliales	Babeliales	Unassigned
ASV15168	Bacteria	Dependentiae	Babeliae	Babeliales	Babeliales	Babeliales	Unassigned
ASV19688	Bacteria	Dependentiae	Babeliae	Babeliales	Babeliales	Babeliales	Unassigned
ASV431	Bacteria	Firmicutes	Bacilli	Bacillales	Bacillaceae	Anoxybacillus	Anoxybacillus_flavithermus
ASV1369	Bacteria	Firmicutes	Bacilli	Bacillales	Bacillaceae	Bacillus	Bacillus_selenatarsenatis
ASV2344	Bacteria	Firmicutes	Bacilli	Bacillales	Bacillaceae	Bacillus	Bacillus_thuringiensis
ASV2376	Bacteria	Firmicutes	Bacilli	Bacillales	Bacillaceae	Bacillus	Unassigned
ASV3243	Bacteria	Firmicutes	Bacilli	Bacillales	Bacillaceae	Bacillus	Unassigned
ASV3921	Bacteria	Firmicutes	Bacilli	Bacillales	Bacillaceae	Unassigned	Unassigned
ASV5248	Bacteria	Firmicutes	Bacilli	Bacillales	Bacillaceae	Anoxybacillus	Anoxybacillus_flavithermus
ASV5900	Bacteria	Firmicutes	Bacilli	Bacillales	Bacillaceae	Bacillus	Bacillus_aryabhattai
ASV11358	Bacteria	Firmicutes	Bacilli	Bacillales	Bacillaceae	Unassigned	Unassigned
ASV8645	Bacteria	Myxococcota	bacteriap25	bacteriap25	bacteriap25	bacteriap25	uncultured_microorganism
ASV19202	Bacteria	Myxococcota	bacteriap25	bacteriap25	bacteriap25	bacteriap25	uncultured_microorganism
ASV234	Bacteria	Bdellovibrionota	Bdellovibrionia	Bacteriovoracales	Bacteriovoracaceae	uncultured	marine_metagenome
ASV909	Bacteria	Bdellovibrionota	Bdellovibrionia	Bacteriovoracales	Bacteriovoracaceae	uncultured	uncultured_Bacteriovoracaceae
ASV1183	Bacteria	Bdellovibrionota	Bdellovibrionia	Bacteriovoracales	Bacteriovoracaceae	uncultured	Unassigned
ASV1225	Bacteria	Bdellovibrionota	Bdellovibrionia	Bacteriovoracales	Bacteriovoracaceae	uncultured	uncultured_marine
ASV1546	Bacteria	Bdellovibrionota	Bdellovibrionia	Bacteriovoracales	Bacteriovoracaceae	Halobacteriovorax	uncultured_bacterium
ASV1649	Bacteria	Bdellovibrionota	Bdellovibrionia	Bacteriovoracales	Bacteriovoracaceae	uncultured	Unassigned
ASV1844	Bacteria	Bdellovibrionota	Bdellovibrionia	Bacteriovoracales	Bacteriovoracaceae	Peredibacter	Unassigned
ASV1887	Bacteria	Bdellovibrionota	Bdellovibrionia	Bacteriovoracales	Bacteriovoracaceae	uncultured	Unassigned
ASV2266	Bacteria	Bdellovibrionota	Bdellovibrionia	Bacteriovoracales	Bacteriovoracaceae	uncultured	Unassigned
ASV2445	Bacteria	Bdellovibrionota	Bdellovibrionia	Bacteriovoracales	Bacteriovoracaceae	Peredibacter	uncultured_Bacteriovorax
ASV3060	Bacteria	Bdellovibrionota	Bdellovibrionia	Bacteriovoracales	Bacteriovoracaceae	uncultured	Unassigned
ASV3143	Bacteria	Bdellovibrionota	Bdellovibrionia	Bacteriovoracales	Bacteriovoracaceae	Unassigned	Unassigned
ASV3749	Bacteria	Bdellovibrionota	Bdellovibrionia	Bacteriovoracales	Bacteriovoracaceae	uncultured	uncultured_marine
ASV4297	Bacteria	Bdellovibrionota	Bdellovibrionia	Bacteriovoracales	Bacteriovoracaceae	Unassigned	Unassigned
ASV4459	Bacteria	Bdellovibrionota	Bdellovibrionia	Bacteriovoracales	Bacteriovoracaceae	Peredibacter	uncultured_Bacteriovorax
ASV4871	Bacteria	Bdellovibrionota	Bdellovibrionia	Bacteriovoracales	Bacteriovoracaceae	uncultured	uncultured_marine
ASV5259	Bacteria	Bdellovibrionota	Bdellovibrionia	Bacteriovoracales	Bacteriovoracaceae	uncultured	Unassigned
ASV5437	Bacteria	Bdellovibrionota	Bdellovibrionia	Bacteriovoracales	Bacteriovoracaceae	Peredibacter	Unassigned
ASV5850	Bacteria	Bdellovibrionota	Bdellovibrionia	Bacteriovoracales	Bacteriovoracaceae	uncultured	Unassigned
ASV5907	Bacteria	Bdellovibrionota	Bdellovibrionia	Bacteriovoracales	Bacteriovoracaceae	Unassigned	Unassigned
ASV5913	Bacteria	Bdellovibrionota	Bdellovibrionia	Bacteriovoracales	Bacteriovoracaceae	uncultured	uncultured_marine
ASV6545	Bacteria	Bdellovibrionota	Bdellovibrionia	Bacteriovoracales	Bacteriovoracaceae	Peredibacter	Unassigned
ASV7685	Bacteria	Bdellovibrionota	Bdellovibrionia	Bacteriovoracales	Bacteriovoracaceae	Unassigned	Unassigned
ASV7692	Bacteria	Bdellovibrionota	Bdellovibrionia	Bacteriovoracales	Bacteriovoracaceae	uncultured	Unassigned
ASV7882	Bacteria	Bdellovibrionota	Bdellovibrionia	Bacteriovoracales	Bacteriovoracaceae	Peredibacter	Unassigned
ASV9306	Bacteria	Bdellovibrionota	Bdellovibrionia	Bacteriovoracales	Bacteriovoracaceae	Peredibacter	Unassigned
ASV9380	Bacteria	Bdellovibrionota	Bdellovibrionia	Bacteriovoracales	Bacteriovoracaceae	uncultured	Unassigned
ASV11254	Bacteria	Bdellovibrionota	Bdellovibrionia	Bacteriovoracales	Bacteriovoracaceae	Peredibacter	Unassigned
ASV11406	Bacteria	Bdellovibrionota	Bdellovibrionia	Bacteriovoracales	Bacteriovoracaceae	Peredibacter	Unassigned
ASV11448	Bacteria	Bdellovibrionota	Bdellovibrionia	Bacteriovoracales	Bacteriovoracaceae	Peredibacter	Unassigned
ASV11551	Bacteria	Bdellovibrionota	Bdellovibrionia	Bacteriovoracales	Bacteriovoracaceae	Unassigned	Unassigned
ASV11726	Bacteria	Bdellovibrionota	Bdellovibrionia	Bacteriovoracales	Bacteriovoracaceae	uncultured	Unassigned
ASV11797	Bacteria	Bdellovibrionota	Bdellovibrionia	Bacteriovoracales	Bacteriovoracaceae	Unassigned	Unassigned
ASV14529	Bacteria	Bdellovibrionota	Bdellovibrionia	Bacteriovoracales	Bacteriovoracaceae	Peredibacter	Unassigned
ASV14602	Bacteria	Bdellovibrionota	Bdellovibrionia	Bacteriovoracales	Bacteriovoracaceae	Unassigned	Unassigned
ASV14738	Bacteria	Bdellovibrionota	Bdellovibrionia	Bacteriovoracales	Bacteriovoracaceae	Halobacteriovorax	uncultured_bacterium
ASV14967	Bacteria	Bdellovibrionota	Bdellovibrionia	Bacteriovoracales	Bacteriovoracaceae	Peredibacter	uncultured_bacterium
ASV14978	Bacteria	Bdellovibrionota	Bdellovibrionia	Bacteriovoracales	Bacteriovoracaceae	Peredibacter	Unassigned
ASV14981	Bacteria	Bdellovibrionota	Bdellovibrionia	Bacteriovoracales	Bacteriovoracaceae	Unassigned	Unassigned
ASV15001	Bacteria	Bdellovibrionota	Bdellovibrionia	Bacteriovoracales	Bacteriovoracaceae	Unassigned	Unassigned
ASV15044	Bacteria	Bdellovibrionota	Bdellovibrionia	Bacteriovoracales	Bacteriovoracaceae	Unassigned	Unassigned
ASV15052	Bacteria	Bdellovibrionota	Bdellovibrionia	Bacteriovoracales	Bacteriovoracaceae	Unassigned	Unassigned
ASV15120	Bacteria	Bdellovibrionota	Bdellovibrionia	Bacteriovoracales	Bacteriovoracaceae	uncultured	Unassigned
ASV15171	Bacteria	Bdellovibrionota	Bdellovibrionia	Bacteriovoracales	Bacteriovoracaceae	uncultured	uncultured_bacterium
ASV15203	Bacteria	Bdellovibrionota	Bdellovibrionia	Bacteriovoracales	Bacteriovoracaceae	Peredibacter	Unassigned
ASV15229	Bacteria	Bdellovibrionota	Bdellovibrionia	Bacteriovoracales	Bacteriovoracaceae	Unassigned	Unassigned
ASV15234	Bacteria	Bdellovibrionota	Bdellovibrionia	Bacteriovoracales	Bacteriovoracaceae	Halobacteriovorax	Unassigned
ASV15321	Bacteria	Bdellovibrionota	Bdellovibrionia	Bacteriovoracales	Bacteriovoracaceae	Peredibacter	Unassigned
ASV15436	Bacteria	Bdellovibrionota	Bdellovibrionia	Bacteriovoracales	Bacteriovoracaceae	Peredibacter	Unassigned
ASV15585	Bacteria	Bdellovibrionota	Bdellovibrionia	Bacteriovoracales	Bacteriovoracaceae	Peredibacter	uncultured_organism
ASV19046	Bacteria	Bdellovibrionota	Bdellovibrionia	Bacteriovoracales	Bacteriovoracaceae	Unassigned	Unassigned
ASV19061	Bacteria	Bdellovibrionota	Bdellovibrionia	Bacteriovoracales	Bacteriovoracaceae	Unassigned	Unassigned
ASV19107	Bacteria	Bdellovibrionota	Bdellovibrionia	Bacteriovoracales	Bacteriovoracaceae	Unassigned	Unassigned
ASV19184	Bacteria	Bdellovibrionota	Bdellovibrionia	Bacteriovoracales	Bacteriovoracaceae	Unassigned	Unassigned
ASV983	Bacteria	Bacteroidota	Bacteroidia	Bacteroidales	Bacteroidaceae	Bacteroides	Bacteroides_vulgatus
ASV1272	Bacteria	Bacteroidota	Bacteroidia	Bacteroidales	Bacteroidaceae	Bacteroides	Bacteroides_plebeius
ASV1968	Bacteria	Bacteroidota	Bacteroidia	Bacteroidales	Bacteroidaceae	Bacteroides	Bacteroides_stercoris
ASV2107	Bacteria	Bacteroidota	Bacteroidia	Bacteroidales	Bacteroidaceae	Bacteroides	Bacteroides_massiliensis
ASV2910	Bacteria	Bacteroidota	Bacteroidia	Bacteroidales	Bacteroidaceae	Bacteroides	Bacteroides_uniformis
ASV2951	Bacteria	Bacteroidota	Bacteroidia	Bacteroidales	Bacteroidaceae	Bacteroides	Bacteroides_caccae
ASV3744	Bacteria	Bacteroidota	Bacteroidia	Bacteroidales	Bacteroidaceae	Bacteroides	Bacteroides_acidifaciens
ASV4151	Bacteria	Bacteroidota	Bacteroidia	Bacteroidales	Bacteroidaceae	Bacteroides	Bacteroides_uniformis
ASV5258	Bacteria	Bacteroidota	Bacteroidia	Bacteroidales	Bacteroidaceae	Bacteroides	Bacteroides_massiliensis
ASV5286	Bacteria	Bacteroidota	Bacteroidia	Bacteroidales	Bacteroidaceae	Bacteroides	Bacteroides_eggerthii
ASV5914	Bacteria	Bacteroidota	Bacteroidia	Bacteroidales	Bacteroidaceae	Bacteroides	Bacteroides_vulgatus
ASV7602	Bacteria	Bacteroidota	Bacteroidia	Bacteroidales	Bacteroidaceae	Bacteroides	Bacteroides_vulgatus
ASV11131	Bacteria	Bacteroidota	Bacteroidia	Bacteroidales	Bacteroidaceae	Bacteroides	Unassigned
ASV11378	Bacteria	Bacteroidota	Bacteroidia	Bacteroidales	Bacteroidaceae	Bacteroides	Bacteroides_plebeius
ASV11748	Bacteria	Bacteroidota	Bacteroidia	Bacteroidales	Bacteroidaceae	Bacteroides	Bacteroides_uniformis
ASV15201	Bacteria	Bacteroidota	Bacteroidia	Bacteroidales	Bacteroidaceae	Bacteroides	Bacteroides_vulgatus
ASV7707	Bacteria	Bacteroidota	Bacteroidia	Bacteroidales	Bacteroidetes_BD2-2	Bacteroidetes_BD2-2	uncultured_Bacteroidetes
ASV14725	Bacteria	Bacteroidota	Bacteroidia	Bacteroidales	Bacteroidetes_BD2-2	Bacteroidetes_BD2-2	uncultured_Bacteroidetes
ASV14844	Bacteria	Bacteroidota	Bacteroidia	Bacteroidales	Bacteroidetes_BD2-2	Bacteroidetes_BD2-2	uncultured_Cytophagales
ASV14896	Bacteria	Bacteroidota	Bacteroidia	Bacteroidales	Bacteroidetes_BD2-2	Bacteroidetes_BD2-2	uncultured_Bacteroidetes
ASV15102	Bacteria	Bacteroidota	Bacteroidia	Bacteroidales	Bacteroidetes_BD2-2	Bacteroidetes_BD2-2	uncultured_Bacteroidetes/Chlorobi
ASV15184	Bacteria	Bacteroidota	Bacteroidia	Bacteroidales	Bacteroidetes_BD2-2	Bacteroidetes_BD2-2	Unassigned
ASV4793	Bacteria	Bacteroidota	Bacteroidia	Bacteroidetes_VC2.1_Bac22	Bacteroidetes_VC2.1_Bac22	Bacteroidetes_VC2.1_Bac22	uncultured_sediment
ASV7850	Bacteria	Bacteroidota	Bacteroidia	Bacteroidetes_VC2.1_Bac22	Bacteroidetes_VC2.1_Bac22	Bacteroidetes_VC2.1_Bac22	uncultured_Bacteroidetes
ASV14819	Bacteria	Bacteroidota	Bacteroidia	Bacteroidetes_VC2.1_Bac22	Bacteroidetes_VC2.1_Bac22	Bacteroidetes_VC2.1_Bac22	uncultured_Bacteroidetes
ASV15452	Bacteria	Bacteroidota	Bacteroidia	Bacteroidetes_VC2.1_Bac22	Bacteroidetes_VC2.1_Bac22	Bacteroidetes_VC2.1_Bac22	Unassigned
ASV19948	Bacteria	Bacteroidota	Bacteroidia	Bacteroidetes_VC2.1_Bac22	Bacteroidetes_VC2.1_Bac22	Bacteroidetes_VC2.1_Bac22	uncultured_Bacteroidetes
ASV649	Bacteria	Bacteroidota	Rhodothermia	Balneolales	Balneolaceae	Balneola	Unassigned
ASV990	Bacteria	Bacteroidota	Rhodothermia	Balneolales	Balneolaceae	uncultured	uncultured_bacterium
ASV1004	Bacteria	Bacteroidota	Rhodothermia	Balneolales	Balneolaceae	uncultured	Unassigned
ASV5211	Bacteria	Bacteroidota	Rhodothermia	Balneolales	Balneolaceae	uncultured	Unassigned
ASV6652	Bacteria	Bacteroidota	Rhodothermia	Balneolales	Balneolaceae	uncultured	Unassigned
ASV11571	Bacteria	Bacteroidota	Rhodothermia	Balneolales	Balneolaceae	uncultured	uncultured_bacterium
ASV15002	Bacteria	Bacteroidota	Rhodothermia	Balneolales	Balneolaceae	Gracilimonas	Unassigned
ASV2331	Bacteria	Gemmatimonadota	BD2-11_terrestrial_group	BD2-11_terrestrial_group	BD2-11_terrestrial_group	BD2-11_terrestrial_group	Unassigned
ASV3911	Bacteria	Gemmatimonadota	BD2-11_terrestrial_group	BD2-11_terrestrial_group	BD2-11_terrestrial_group	BD2-11_terrestrial_group	Unassigned
ASV4451	Bacteria	Gemmatimonadota	BD2-11_terrestrial_group	BD2-11_terrestrial_group	BD2-11_terrestrial_group	BD2-11_terrestrial_group	uncultured_marine
ASV9341	Bacteria	Gemmatimonadota	BD2-11_terrestrial_group	BD2-11_terrestrial_group	BD2-11_terrestrial_group	BD2-11_terrestrial_group	Unassigned
ASV9398	Bacteria	Gemmatimonadota	BD2-11_terrestrial_group	BD2-11_terrestrial_group	BD2-11_terrestrial_group	BD2-11_terrestrial_group	Unassigned
ASV9450	Bacteria	Gemmatimonadota	BD2-11_terrestrial_group	BD2-11_terrestrial_group	BD2-11_terrestrial_group	BD2-11_terrestrial_group	uncultured_marine
ASV11484	Bacteria	Gemmatimonadota	BD2-11_terrestrial_group	BD2-11_terrestrial_group	BD2-11_terrestrial_group	BD2-11_terrestrial_group	Unassigned
ASV11531	Bacteria	Gemmatimonadota	BD2-11_terrestrial_group	BD2-11_terrestrial_group	BD2-11_terrestrial_group	BD2-11_terrestrial_group	uncultured_marine
ASV14590	Bacteria	Gemmatimonadota	BD2-11_terrestrial_group	BD2-11_terrestrial_group	BD2-11_terrestrial_group	BD2-11_terrestrial_group	Unassigned
ASV14928	Bacteria	Gemmatimonadota	BD2-11_terrestrial_group	BD2-11_terrestrial_group	BD2-11_terrestrial_group	BD2-11_terrestrial_group	Unassigned
ASV14992	Bacteria	Gemmatimonadota	BD2-11_terrestrial_group	BD2-11_terrestrial_group	BD2-11_terrestrial_group	BD2-11_terrestrial_group	Unassigned
ASV15056	Bacteria	Gemmatimonadota	BD2-11_terrestrial_group	BD2-11_terrestrial_group	BD2-11_terrestrial_group	BD2-11_terrestrial_group	Unassigned
ASV18472	Bacteria	Gemmatimonadota	BD2-11_terrestrial_group	BD2-11_terrestrial_group	BD2-11_terrestrial_group	BD2-11_terrestrial_group	Unassigned
ASV3913	Bacteria	Verrucomicrobiota	Lentisphaeria	Victivallales	BD2-3	BD2-3	uncultured_bacterium
ASV11283	Bacteria	Verrucomicrobiota	Lentisphaeria	Victivallales	BD2-3	BD2-3	Unassigned
ASV14722	Bacteria	Verrucomicrobiota	Lentisphaeria	Victivallales	BD2-3	BD2-3	uncultured_bacterium
ASV15447	Bacteria	Verrucomicrobiota	Lentisphaeria	Victivallales	BD2-3	BD2-3	Unassigned
ASV19357	Bacteria	Verrucomicrobiota	Lentisphaeria	Victivallales	BD2-3	BD2-3	uncultured_bacterium
ASV1756	Bacteria	Proteobacteria	Gammaproteobacteria	Cellvibrionales	BD2-7	BD2-7	uncultured_bacterium
ASV3449	Bacteria	Proteobacteria	Gammaproteobacteria	Cellvibrionales	BD2-7	BD2-7	uncultured_bacterium
ASV5297	Bacteria	Proteobacteria	Gammaproteobacteria	Cellvibrionales	BD2-7	BD2-7	Unassigned
ASV9319	Bacteria	Proteobacteria	Gammaproteobacteria	Cellvibrionales	BD2-7	BD2-7	Unassigned
ASV5278	Bacteria	Planctomycetota	BD7-11	BD7-11	BD7-11	BD7-11	uncultured_marine
ASV7689	Bacteria	Planctomycetota	BD7-11	BD7-11	BD7-11	BD7-11	uncultured_marine
ASV14966	Bacteria	Planctomycetota	BD7-11	BD7-11	BD7-11	BD7-11	uncultured_organism
ASV18752	Bacteria	Planctomycetota	BD7-11	BD7-11	BD7-11	BD7-11	uncultured_Planctomycetaceae
ASV19827	Bacteria	Planctomycetota	BD7-11	BD7-11	BD7-11	BD7-11	Unassigned
ASV19910	Bacteria	Planctomycetota	BD7-11	BD7-11	BD7-11	BD7-11	Unassigned
ASV1859	Bacteria	Proteobacteria	Gammaproteobacteria	BD7-8	BD7-8	BD7-8	uncultured_bacterium
ASV2519	Bacteria	Proteobacteria	Gammaproteobacteria	BD7-8	BD7-8	BD7-8	uncultured_bacterium
ASV3439	Bacteria	Proteobacteria	Gammaproteobacteria	BD7-8	BD7-8	BD7-8	uncultured_bacterium
ASV3458	Bacteria	Proteobacteria	Gammaproteobacteria	BD7-8	BD7-8	BD7-8	uncultured_bacterium
ASV3862	Bacteria	Proteobacteria	Gammaproteobacteria	BD7-8	BD7-8	BD7-8	Unassigned
ASV5307	Bacteria	Proteobacteria	Gammaproteobacteria	BD7-8	BD7-8	BD7-8	uncultured_bacterium
ASV9157	Bacteria	Proteobacteria	Gammaproteobacteria	BD7-8	BD7-8	BD7-8	Unassigned
ASV127	Bacteria	Bdellovibrionota	Bdellovibrionia	Bdellovibrionales	Bdellovibrionaceae	OM27_clade	uncultured_marine
ASV144	Bacteria	Bdellovibrionota	Bdellovibrionia	Bdellovibrionales	Bdellovibrionaceae	OM27_clade	uncultured_marine
ASV156	Bacteria	Bdellovibrionota	Bdellovibrionia	Bdellovibrionales	Bdellovibrionaceae	OM27_clade	unidentified_marine
ASV239	Bacteria	Bdellovibrionota	Bdellovibrionia	Bdellovibrionales	Bdellovibrionaceae	OM27_clade	uncultured_marine
ASV244	Bacteria	Bdellovibrionota	Bdellovibrionia	Bdellovibrionales	Bdellovibrionaceae	OM27_clade	uncultured_marine
ASV247	Bacteria	Bdellovibrionota	Bdellovibrionia	Bdellovibrionales	Bdellovibrionaceae	OM27_clade	Unassigned
ASV250	Bacteria	Bdellovibrionota	Bdellovibrionia	Bdellovibrionales	Bdellovibrionaceae	OM27_clade	uncultured_marine
ASV256	Bacteria	Bdellovibrionota	Bdellovibrionia	Bdellovibrionales	Bdellovibrionaceae	OM27_clade	Unassigned
ASV262	Bacteria	Bdellovibrionota	Bdellovibrionia	Bdellovibrionales	Bdellovibrionaceae	OM27_clade	Unassigned
ASV310	Bacteria	Bdellovibrionota	Bdellovibrionia	Bdellovibrionales	Bdellovibrionaceae	OM27_clade	unidentified_marine
ASV315	Bacteria	Bdellovibrionota	Bdellovibrionia	Bdellovibrionales	Bdellovibrionaceae	OM27_clade	Unassigned
ASV330	Bacteria	Bdellovibrionota	Bdellovibrionia	Bdellovibrionales	Bdellovibrionaceae	OM27_clade	uncultured_bacterium
ASV383	Bacteria	Bdellovibrionota	Bdellovibrionia	Bdellovibrionales	Bdellovibrionaceae	OM27_clade	uncultured_marine
ASV395	Bacteria	Bdellovibrionota	Bdellovibrionia	Bdellovibrionales	Bdellovibrionaceae	OM27_clade	uncultured_marine
ASV414	Bacteria	Bdellovibrionota	Bdellovibrionia	Bdellovibrionales	Bdellovibrionaceae	OM27_clade	uncultured_marine
ASV421	Bacteria	Bdellovibrionota	Bdellovibrionia	Bdellovibrionales	Bdellovibrionaceae	OM27_clade	uncultured_proteobacterium
ASV426	Bacteria	Bdellovibrionota	Bdellovibrionia	Bdellovibrionales	Bdellovibrionaceae	OM27_clade	uncultured_delta
ASV432	Bacteria	Bdellovibrionota	Bdellovibrionia	Bdellovibrionales	Bdellovibrionaceae	OM27_clade	Unassigned
ASV441	Bacteria	Bdellovibrionota	Bdellovibrionia	Bdellovibrionales	Bdellovibrionaceae	OM27_clade	uncultured_marine
ASV470	Bacteria	Bdellovibrionota	Bdellovibrionia	Bdellovibrionales	Bdellovibrionaceae	OM27_clade	uncultured_marine
ASV475	Bacteria	Bdellovibrionota	Bdellovibrionia	Bdellovibrionales	Bdellovibrionaceae	OM27_clade	unidentified_marine
ASV488	Bacteria	Bdellovibrionota	Bdellovibrionia	Bdellovibrionales	Bdellovibrionaceae	OM27_clade	uncultured_marine
ASV511	Bacteria	Bdellovibrionota	Bdellovibrionia	Bdellovibrionales	Bdellovibrionaceae	OM27_clade	uncultured_delta
ASV523	Bacteria	Bdellovibrionota	Bdellovibrionia	Bdellovibrionales	Bdellovibrionaceae	OM27_clade	uncultured_marine
ASV553	Bacteria	Bdellovibrionota	Bdellovibrionia	Bdellovibrionales	Bdellovibrionaceae	OM27_clade	Unassigned
ASV575	Bacteria	Bdellovibrionota	Bdellovibrionia	Bdellovibrionales	Bdellovibrionaceae	OM27_clade	uncultured_marine
ASV608	Bacteria	Bdellovibrionota	Bdellovibrionia	Bdellovibrionales	Bdellovibrionaceae	OM27_clade	uncultured_marine
ASV615	Bacteria	Bdellovibrionota	Bdellovibrionia	Bdellovibrionales	Bdellovibrionaceae	OM27_clade	Unassigned
ASV619	Bacteria	Bdellovibrionota	Bdellovibrionia	Bdellovibrionales	Bdellovibrionaceae	OM27_clade	unidentified_marine
ASV620	Bacteria	Bdellovibrionota	Bdellovibrionia	Bdellovibrionales	Bdellovibrionaceae	OM27_clade	uncultured_marine
ASV646	Bacteria	Bdellovibrionota	Bdellovibrionia	Bdellovibrionales	Bdellovibrionaceae	OM27_clade	uncultured_marine
ASV690	Bacteria	Bdellovibrionota	Bdellovibrionia	Bdellovibrionales	Bdellovibrionaceae	OM27_clade	uncultured_marine
ASV745	Bacteria	Bdellovibrionota	Bdellovibrionia	Bdellovibrionales	Bdellovibrionaceae	OM27_clade	Unassigned
ASV757	Bacteria	Bdellovibrionota	Bdellovibrionia	Bdellovibrionales	Bdellovibrionaceae	OM27_clade	Unassigned
ASV780	Bacteria	Bdellovibrionota	Bdellovibrionia	Bdellovibrionales	Bdellovibrionaceae	OM27_clade	uncultured_marine
ASV836	Bacteria	Bdellovibrionota	Bdellovibrionia	Bdellovibrionales	Bdellovibrionaceae	OM27_clade	Unassigned
ASV1058	Bacteria	Bdellovibrionota	Bdellovibrionia	Bdellovibrionales	Bdellovibrionaceae	OM27_clade	Unassigned
ASV1088	Bacteria	Bdellovibrionota	Bdellovibrionia	Bdellovibrionales	Bdellovibrionaceae	OM27_clade	Unassigned
ASV1102	Bacteria	Bdellovibrionota	Bdellovibrionia	Bdellovibrionales	Bdellovibrionaceae	OM27_clade	uncultured_bacterium
ASV1191	Bacteria	Bdellovibrionota	Bdellovibrionia	Bdellovibrionales	Bdellovibrionaceae	OM27_clade	uncultured_bacterium
ASV1208	Bacteria	Bdellovibrionota	Bdellovibrionia	Bdellovibrionales	Bdellovibrionaceae	OM27_clade	Unassigned
ASV1245	Bacteria	Bdellovibrionota	Bdellovibrionia	Bdellovibrionales	Bdellovibrionaceae	OM27_clade	Unassigned
ASV1439	Bacteria	Bdellovibrionota	Bdellovibrionia	Bdellovibrionales	Bdellovibrionaceae	OM27_clade	Unassigned
ASV1472	Bacteria	Bdellovibrionota	Bdellovibrionia	Bdellovibrionales	Bdellovibrionaceae	OM27_clade	Unassigned
ASV1589	Bacteria	Bdellovibrionota	Bdellovibrionia	Bdellovibrionales	Bdellovibrionaceae	OM27_clade	uncultured_marine
ASV1617	Bacteria	Bdellovibrionota	Bdellovibrionia	Bdellovibrionales	Bdellovibrionaceae	OM27_clade	uncultured_marine
ASV1622	Bacteria	Bdellovibrionota	Bdellovibrionia	Bdellovibrionales	Bdellovibrionaceae	OM27_clade	Unassigned
ASV1666	Bacteria	Bdellovibrionota	Bdellovibrionia	Bdellovibrionales	Bdellovibrionaceae	OM27_clade	Unassigned
ASV2212	Bacteria	Bdellovibrionota	Bdellovibrionia	Bdellovibrionales	Bdellovibrionaceae	OM27_clade	uncultured_bacterium
ASV2242	Bacteria	Bdellovibrionota	Bdellovibrionia	Bdellovibrionales	Bdellovibrionaceae	OM27_clade	Unassigned
ASV2729	Bacteria	Bdellovibrionota	Bdellovibrionia	Bdellovibrionales	Bdellovibrionaceae	OM27_clade	metagenome
ASV3245	Bacteria	Bdellovibrionota	Bdellovibrionia	Bdellovibrionales	Bdellovibrionaceae	OM27_clade	uncultured_marine
ASV3892	Bacteria	Bdellovibrionota	Bdellovibrionia	Bdellovibrionales	Bdellovibrionaceae	OM27_clade	uncultured_marine
ASV3919	Bacteria	Bdellovibrionota	Bdellovibrionia	Bdellovibrionales	Bdellovibrionaceae	OM27_clade	uncultured_marine
ASV4174	Bacteria	Bdellovibrionota	Bdellovibrionia	Bdellovibrionales	Bdellovibrionaceae	OM27_clade	Unassigned
ASV4333	Bacteria	Bdellovibrionota	Bdellovibrionia	Bdellovibrionales	Bdellovibrionaceae	OM27_clade	uncultured_delta
ASV4786	Bacteria	Bdellovibrionota	Bdellovibrionia	Bdellovibrionales	Bdellovibrionaceae	OM27_clade	Unassigned
ASV4813	Bacteria	Bdellovibrionota	Bdellovibrionia	Bdellovibrionales	Bdellovibrionaceae	OM27_clade	Unassigned
ASV5250	Bacteria	Bdellovibrionota	Bdellovibrionia	Bdellovibrionales	Bdellovibrionaceae	OM27_clade	uncultured_marine
ASV5809	Bacteria	Bdellovibrionota	Bdellovibrionia	Bdellovibrionales	Bdellovibrionaceae	OM27_clade	Unassigned
ASV6523	Bacteria	Bdellovibrionota	Bdellovibrionia	Bdellovibrionales	Bdellovibrionaceae	OM27_clade	Unassigned
ASV6589	Bacteria	Bdellovibrionota	Bdellovibrionia	Bdellovibrionales	Bdellovibrionaceae	OM27_clade	Unassigned
ASV6612	Bacteria	Bdellovibrionota	Bdellovibrionia	Bdellovibrionales	Bdellovibrionaceae	OM27_clade	uncultured_marine
ASV6704	Bacteria	Bdellovibrionota	Bdellovibrionia	Bdellovibrionales	Bdellovibrionaceae	OM27_clade	uncultured_marine
ASV7726	Bacteria	Bdellovibrionota	Bdellovibrionia	Bdellovibrionales	Bdellovibrionaceae	OM27_clade	unidentified_marine
ASV7736	Bacteria	Bdellovibrionota	Bdellovibrionia	Bdellovibrionales	Bdellovibrionaceae	OM27_clade	uncultured_delta
ASV7845	Bacteria	Bdellovibrionota	Bdellovibrionia	Bdellovibrionales	Bdellovibrionaceae	OM27_clade	Unassigned
ASV7888	Bacteria	Bdellovibrionota	Bdellovibrionia	Bdellovibrionales	Bdellovibrionaceae	OM27_clade	Unassigned
ASV9144	Bacteria	Bdellovibrionota	Bdellovibrionia	Bdellovibrionales	Bdellovibrionaceae	OM27_clade	Unassigned
ASV11176	Bacteria	Bdellovibrionota	Bdellovibrionia	Bdellovibrionales	Bdellovibrionaceae	OM27_clade	Unassigned
ASV11341	Bacteria	Bdellovibrionota	Bdellovibrionia	Bdellovibrionales	Bdellovibrionaceae	OM27_clade	Unassigned
ASV11438	Bacteria	Bdellovibrionota	Bdellovibrionia	Bdellovibrionales	Bdellovibrionaceae	OM27_clade	uncultured_organism
ASV11532	Bacteria	Bdellovibrionota	Bdellovibrionia	Bdellovibrionales	Bdellovibrionaceae	Bdellovibrio	Unassigned
ASV11586	Bacteria	Bdellovibrionota	Bdellovibrionia	Bdellovibrionales	Bdellovibrionaceae	Bdellovibrio	Unassigned
ASV14863	Bacteria	Bdellovibrionota	Bdellovibrionia	Bdellovibrionales	Bdellovibrionaceae	OM27_clade	Unassigned
ASV14912	Bacteria	Bdellovibrionota	Bdellovibrionia	Bdellovibrionales	Bdellovibrionaceae	OM27_clade	Unassigned
ASV15017	Bacteria	Bdellovibrionota	Bdellovibrionia	Bdellovibrionales	Bdellovibrionaceae	Bdellovibrio	uncultured_marine
ASV15070	Bacteria	Bdellovibrionota	Bdellovibrionia	Bdellovibrionales	Bdellovibrionaceae	OM27_clade	Unassigned
ASV15072	Bacteria	Bdellovibrionota	Bdellovibrionia	Bdellovibrionales	Bdellovibrionaceae	Bdellovibrio	Unassigned
ASV15086	Bacteria	Bdellovibrionota	Bdellovibrionia	Bdellovibrionales	Bdellovibrionaceae	OM27_clade	uncultured_bacterium
ASV15111	Bacteria	Bdellovibrionota	Bdellovibrionia	Bdellovibrionales	Bdellovibrionaceae	OM27_clade	Unassigned
ASV15223	Bacteria	Bdellovibrionota	Bdellovibrionia	Bdellovibrionales	Bdellovibrionaceae	Bdellovibrio	Unassigned
ASV15439	Bacteria	Bdellovibrionota	Bdellovibrionia	Bdellovibrionales	Bdellovibrionaceae	OM27_clade	Unassigned
ASV15514	Bacteria	Bdellovibrionota	Bdellovibrionia	Bdellovibrionales	Bdellovibrionaceae	OM27_clade	Unassigned
ASV18563	Bacteria	Bdellovibrionota	Bdellovibrionia	Bdellovibrionales	Bdellovibrionaceae	Bdellovibrio	metagenome
ASV19348	Bacteria	Bdellovibrionota	Bdellovibrionia	Bdellovibrionales	Bdellovibrionaceae	Bdellovibrio	Unassigned
ASV19421	Bacteria	Bdellovibrionota	Bdellovibrionia	Bdellovibrionales	Bdellovibrionaceae	Bdellovibrio	Unassigned
ASV19425	Bacteria	Bdellovibrionota	Bdellovibrionia	Bdellovibrionales	Bdellovibrionaceae	Bdellovibrio	marine_metagenome
ASV19434	Bacteria	Bdellovibrionota	Bdellovibrionia	Bdellovibrionales	Bdellovibrionaceae	Bdellovibrio	uncultured_marine
ASV19517	Bacteria	Bdellovibrionota	Bdellovibrionia	Bdellovibrionales	Bdellovibrionaceae	OM27_clade	uncultured_bacterium
ASV19799	Bacteria	Bdellovibrionota	Bdellovibrionia	Bdellovibrionales	Bdellovibrionaceae	OM27_clade	Unassigned
ASV19872	Bacteria	Bdellovibrionota	Bdellovibrionia	Bdellovibrionales	Bdellovibrionaceae	Bdellovibrio	Unassigned
ASV11523	Bacteria	Proteobacteria	Gammaproteobacteria	Beggiatoales	Beggiatoaceae	Candidatus_Marithrix	uncultured_bacterium
ASV436	Bacteria	Proteobacteria	Alphaproteobacteria	Rhizobiales	Beijerinckiaceae	Methylobacterium-Methylorubrum	Methylobacterium_hispanicum
ASV442	Bacteria	Proteobacteria	Alphaproteobacteria	Rhizobiales	Beijerinckiaceae	Methylobacterium-Methylorubrum	Unassigned
ASV985	Bacteria	Proteobacteria	Alphaproteobacteria	Rhizobiales	Beijerinckiaceae	Salinarimonas	uncultured_bacterium
ASV1235	Bacteria	Proteobacteria	Alphaproteobacteria	Rhizobiales	Beijerinckiaceae	Bosea	Bosea_sp.
ASV2326	Bacteria	Proteobacteria	Alphaproteobacteria	Rhizobiales	Beijerinckiaceae	Unassigned	Unassigned
ASV2498	Bacteria	Proteobacteria	Alphaproteobacteria	Rhizobiales	Beijerinckiaceae	Methylobacterium-Methylorubrum	Unassigned
ASV2584	Bacteria	Proteobacteria	Alphaproteobacteria	Rhizobiales	Beijerinckiaceae	Methylobacterium-Methylorubrum	Methylobacterium_komagatae
ASV3893	Bacteria	Proteobacteria	Alphaproteobacteria	Rhizobiales	Beijerinckiaceae	Salinarimonas	Unassigned
ASV4825	Bacteria	Proteobacteria	Alphaproteobacteria	Rhizobiales	Beijerinckiaceae	Methylobacterium-Methylorubrum	Unassigned
ASV5750	Bacteria	Proteobacteria	Alphaproteobacteria	Rhizobiales	Beijerinckiaceae	Salinarimonas	Salinarimonas_rosea
ASV15038	Bacteria	Proteobacteria	Alphaproteobacteria	Rhizobiales	Beijerinckiaceae	Methylobacterium-Methylorubrum	Unassigned
ASV15085	Bacteria	Proteobacteria	Alphaproteobacteria	Rhizobiales	Beijerinckiaceae	Methylobacterium-Methylorubrum	Methylobacterium_komagatae
ASV4328	Bacteria	Bacteroidota	Bacteroidia	Cytophagales	Bernardetiaceae	Bernardetia	Bernardetia_litoralis
ASV766	Bacteria	Actinobacteriota	Actinobacteria	Bifidobacteriales	Bifidobacteriaceae	Bifidobacterium	Unassigned
ASV4011	Bacteria	Myxococcota	Polyangia	Polyangiales	BIrii41	BIrii41	Unassigned
ASV6638	Bacteria	Myxococcota	Polyangia	Polyangiales	BIrii41	BIrii41	Unassigned
ASV7677	Bacteria	Myxococcota	Polyangia	Polyangiales	BIrii41	BIrii41	Unassigned
ASV9234	Bacteria	Myxococcota	Polyangia	Polyangiales	BIrii41	BIrii41	Unassigned
ASV15317	Bacteria	Myxococcota	Polyangia	Polyangiales	BIrii41	BIrii41	Unassigned
ASV15405	Bacteria	Myxococcota	Polyangia	Polyangiales	BIrii41	BIrii41	Unassigned
ASV14822	Bacteria	Acidobacteriota	Blastocatellia	Blastocatellales	Blastocatellaceae	uncultured	metagenome
ASV19633	Bacteria	Acidobacteriota	Blastocatellia	Blastocatellales	Blastocatellaceae	Blastocatella	uncultured_bacterium
ASV9440	Bacteria	Myxococcota	Polyangia	Blfdi19	Blfdi19	Blfdi19	uncultured_marine
ASV14925	Bacteria	Myxococcota	Polyangia	Blfdi19	Blfdi19	Blfdi19	uncultured_bacterium
ASV19347	Bacteria	Myxococcota	Polyangia	Blfdi19	Blfdi19	Blfdi19	Unassigned
ASV19742	Bacteria	Myxococcota	Polyangia	Blfdi19	Blfdi19	Blfdi19	uncultured_marine
ASV115	Bacteria	Desulfobacterota	Desulfuromonadia	Bradymonadales	Bradymonadales	Bradymonadales	uncultured_delta
ASV462	Bacteria	Desulfobacterota	Desulfuromonadia	Bradymonadales	Bradymonadales	Bradymonadales	Unassigned
ASV464	Bacteria	Desulfobacterota	Desulfuromonadia	Bradymonadales	Bradymonadales	Bradymonadales	uncultured_marine
ASV508	Bacteria	Desulfobacterota	Desulfuromonadia	Bradymonadales	Bradymonadales	Bradymonadales	uncultured_delta
ASV1918	Bacteria	Desulfobacterota	Desulfuromonadia	Bradymonadales	Bradymonadales	Bradymonadales	Unassigned
ASV3185	Bacteria	Desulfobacterota	Desulfuromonadia	Bradymonadales	Bradymonadales	Bradymonadales	uncultured_marine
ASV4158	Bacteria	Desulfobacterota	Desulfuromonadia	Bradymonadales	Bradymonadales	Bradymonadales	Unassigned
ASV4481	Bacteria	Desulfobacterota	Desulfuromonadia	Bradymonadales	Bradymonadales	Bradymonadales	Unassigned
ASV4857	Bacteria	Desulfobacterota	Desulfuromonadia	Bradymonadales	Bradymonadales	Bradymonadales	Unassigned
ASV11390	Bacteria	Desulfobacterota	Desulfuromonadia	Bradymonadales	Bradymonadales	Bradymonadales	uncultured_bacterium
ASV19854	Bacteria	Desulfobacterota	Desulfuromonadia	Bradymonadales	Bradymonadales	Bradymonadales	Unassigned
ASV8475	Bacteria	Firmicutes	Bacilli	Brevibacillales	Brevibacillaceae	Brevibacillus	Unassigned
ASV19088	Bacteria	Firmicutes	Bacilli	Brevibacillales	Brevibacillaceae	Brevibacillus	Unassigned
ASV743	Bacteria	Actinobacteriota	Actinobacteria	Micrococcales	Brevibacteriaceae	Brevibacterium	Brevibacterium_sp.
ASV1655	Bacteria	Actinobacteriota	Actinobacteria	Micrococcales	Brevibacteriaceae	Brevibacterium	Unassigned
ASV11251	Bacteria	Actinobacteriota	Actinobacteria	Micrococcales	Brevibacteriaceae	Brevibacterium	Unassigned
ASV18873	Bacteria	Firmicutes	BRH-c20a	BRH-c20a	BRH-c20a	BRH-c20a	uncultured_bacterium
ASV14356	Bacteria	Bacteroidota	Kryptonia	Kryptoniales	BSV26	BSV26	Unassigned
ASV650	Bacteria	Proteobacteria	Gammaproteobacteria	Burkholderiales	Burkholderiaceae	Ralstonia	Ralstonia_solanacearum
ASV6644	Bacteria	Proteobacteria	Gammaproteobacteria	Burkholderiales	Burkholderiaceae	Ralstonia	Ralstonia_solanacearum
ASV4363	Bacteria	Firmicutes	Clostridia	Oscillospirales	Butyricicoccaceae	Butyricicoccus	uncultured_bacterium
ASV19246	Bacteria	Firmicutes	Clostridia	Oscillospirales	Butyricicoccaceae	UCG-008	uncultured_bacterium
ASV18983	Bacteria	Planctomycetota	Phycisphaerae	C86	C86	C86	uncultured_bacterium
ASV19477	Bacteria	Planctomycetota	Phycisphaerae	C86	C86	C86	Unassigned
ASV7735	Bacteria	Cyanobacteria	Vampirivibrionia	Caenarcaniphilales	Caenarcaniphilales	Caenarcaniphilales	Unassigned
ASV11573	Bacteria	Chloroflexi	Anaerolineae	Caldilineales	Caldilineaceae	uncultured	Unassigned
ASV15146	Bacteria	Chloroflexi	Anaerolineae	Caldilineales	Caldilineaceae	uncultured	Unassigned
ASV11347	Bacteria	Calditrichota	Calditrichia	Calditrichales	Calditrichaceae	Calorithrix	Unassigned
ASV11690	Bacteria	Calditrichota	Calditrichia	Calditrichales	Calditrichaceae	Calditrichaceae	uncultured_Deferribacteres
ASV11142	Bacteria	Firmicutes	Clostridia	Peptostreptococcales-Tissierellales	Caminicellaceae	Paramaledivibacter	uncultured_bacterium
ASV19592	Bacteria	Firmicutes	Clostridia	Peptostreptococcales-Tissierellales	Caminicellaceae	Paramaledivibacter	uncultured_bacterium
ASV15206	Bacteria	Patescibacteria	ABY1	Candidatus_Buchananbacteria	Candidatus_Buchananbacteria	Candidatus_Buchananbacteria	uncultured_bacterium
ASV19458	Bacteria	Patescibacteria	ABY1	Candidatus_Buchananbacteria	Candidatus_Buchananbacteria	Candidatus_Buchananbacteria	uncultured_bacterium
ASV14335	Bacteria	Patescibacteria	ABY1	Candidatus_Falkowbacteria	Candidatus_Falkowbacteria	Candidatus_Falkowbacteria	Unassigned
ASV15089	Bacteria	Patescibacteria	ABY1	Candidatus_Falkowbacteria	Candidatus_Falkowbacteria	Candidatus_Falkowbacteria	Unassigned
ASV19022	Bacteria	Patescibacteria	ABY1	Candidatus_Falkowbacteria	Candidatus_Falkowbacteria	Candidatus_Falkowbacteria	Unassigned
ASV19222	Bacteria	Patescibacteria	ABY1	Candidatus_Falkowbacteria	Candidatus_Falkowbacteria	Candidatus_Falkowbacteria	uncultured_bacterium
ASV7750	Bacteria	Patescibacteria	ABY1	Candidatus_Kerfeldbacteria	Candidatus_Kerfeldbacteria	Candidatus_Kerfeldbacteria	Unassigned
ASV6246	Bacteria	Patescibacteria	ABY1	Candidatus_Magasanikbacteria	Candidatus_Magasanikbacteria	Candidatus_Magasanikbacteria	Unassigned
ASV14396	Bacteria	Patescibacteria	ABY1	Candidatus_Magasanikbacteria	Candidatus_Magasanikbacteria	Candidatus_Magasanikbacteria	Unassigned
ASV14776	Bacteria	Patescibacteria	ABY1	Candidatus_Magasanikbacteria	Candidatus_Magasanikbacteria	Candidatus_Magasanikbacteria	uncultured_organism
ASV15423	Bacteria	Patescibacteria	ABY1	Candidatus_Magasanikbacteria	Candidatus_Magasanikbacteria	Candidatus_Magasanikbacteria	uncultured_organism
ASV19064	Bacteria	Patescibacteria	ABY1	Candidatus_Magasanikbacteria	Candidatus_Magasanikbacteria	Candidatus_Magasanikbacteria	uncultured_bacterium
ASV19437	Bacteria	Patescibacteria	ABY1	Candidatus_Magasanikbacteria	Candidatus_Magasanikbacteria	Candidatus_Magasanikbacteria	Unassigned
ASV15395	Bacteria	Patescibacteria	Gracilibacteria	Candidatus_Peregrinibacteria	Candidatus_Peregrinibacteria	Candidatus_Peregrinibacteria	uncultured_marine
ASV19689	Bacteria	Patescibacteria	Gracilibacteria	Candidatus_Peregrinibacteria	Candidatus_Peregrinibacteria	Candidatus_Peregrinibacteria	uncultured_bacterium
ASV14425	Bacteria	Patescibacteria	Gracilibacteria	Candidatus_Peribacteria	Candidatus_Peribacteria	Candidatus_Peribacteria	Unassigned
ASV19353	Bacteria	Patescibacteria	Gracilibacteria	Candidatus_Peribacteria	Candidatus_Peribacteria	Candidatus_Peribacteria	uncultured_bacterium
ASV14960	Bacteria	Patescibacteria	ABY1	Candidatus_Uhrbacteria	Candidatus_Uhrbacteria	Candidatus_Uhrbacteria	uncultured_bacterium
ASV18462	Bacteria	Patescibacteria	ABY1	Candidatus_Uhrbacteria	Candidatus_Uhrbacteria	Candidatus_Uhrbacteria	Unassigned
ASV18719	Bacteria	Patescibacteria	ABY1	Candidatus_Uhrbacteria	Candidatus_Uhrbacteria	Candidatus_Uhrbacteria	Unassigned
ASV19166	Bacteria	Patescibacteria	Microgenomatia	Candidatus_Woesebacteria	Candidatus_Woesebacteria	Candidatus_Woesebacteria	Unassigned
ASV3328	Bacteria	Proteobacteria	Gammaproteobacteria	Cardiobacteriales	Cardiobacteriaceae	Unassigned	Unassigned
ASV1010	Bacteria	Proteobacteria	Alphaproteobacteria	Caulobacterales	Caulobacteraceae	Unassigned	Unassigned
ASV1930	Bacteria	Proteobacteria	Alphaproteobacteria	Caulobacterales	Caulobacteraceae	Brevundimonas	Brevundimonas_vesicularis
ASV2456	Bacteria	Proteobacteria	Alphaproteobacteria	Caulobacterales	Caulobacteraceae	Unassigned	Unassigned
ASV2660	Bacteria	Proteobacteria	Alphaproteobacteria	Caulobacterales	Caulobacteraceae	Phenylobacterium	Unassigned
ASV2757	Bacteria	Proteobacteria	Alphaproteobacteria	Caulobacterales	Caulobacteraceae	Caulobacter	Caulobacter_sp.
ASV2852	Bacteria	Proteobacteria	Alphaproteobacteria	Caulobacterales	Caulobacteraceae	Brevundimonas	Unassigned
ASV4173	Bacteria	Proteobacteria	Alphaproteobacteria	Caulobacterales	Caulobacteraceae	Brevundimonas	Unassigned
ASV4817	Bacteria	Proteobacteria	Alphaproteobacteria	Caulobacterales	Caulobacteraceae	Brevundimonas	Unassigned
ASV7639	Bacteria	Proteobacteria	Alphaproteobacteria	Caulobacterales	Caulobacteraceae	Brevundimonas	Unassigned
ASV7862	Bacteria	Proteobacteria	Alphaproteobacteria	Caulobacterales	Caulobacteraceae	uncultured	uncultured_Alphaproteobacteria
ASV11480	Bacteria	Proteobacteria	Alphaproteobacteria	Caulobacterales	Caulobacteraceae	Caulobacter	Caulobacter_sp.
ASV14556	Bacteria	Proteobacteria	Alphaproteobacteria	Caulobacterales	Caulobacteraceae	Unassigned	Unassigned
ASV20038	Bacteria	Proteobacteria	Alphaproteobacteria	Caulobacterales	Caulobacteraceae	Brevundimonas	Unassigned
ASV7730	Bacteria	Planctomycetota	Phycisphaerae	CCM11a	CCM11a	CCM11a	uncultured_planctomycete
ASV9317	Bacteria	Planctomycetota	Phycisphaerae	CCM11a	CCM11a	CCM11a	Unassigned
ASV18772	Bacteria	Planctomycetota	Phycisphaerae	CCM11a	CCM11a	CCM11a	Unassigned
ASV19396	Bacteria	Planctomycetota	Phycisphaerae	CCM11a	CCM11a	CCM11a	uncultured_organism
ASV19879	Bacteria	Planctomycetota	Phycisphaerae	CCM11a	CCM11a	CCM11a	Unassigned
ASV972	Bacteria	Proteobacteria	Gammaproteobacteria	Cellvibrionales	Cellvibrionaceae	Unassigned	Unassigned
ASV1572	Bacteria	Proteobacteria	Gammaproteobacteria	Cellvibrionales	Cellvibrionaceae	Cellvibrionaceae	uncultured_bacterium
ASV2147	Bacteria	Proteobacteria	Gammaproteobacteria	Cellvibrionales	Cellvibrionaceae	Cellvibrio	Cellvibrio_sp.
ASV4787	Bacteria	Proteobacteria	Gammaproteobacteria	Cellvibrionales	Cellvibrionaceae	Unassigned	Unassigned
ASV5755	Bacteria	Proteobacteria	Gammaproteobacteria	Cellvibrionales	Cellvibrionaceae	Unassigned	Unassigned
ASV5831	Bacteria	Proteobacteria	Gammaproteobacteria	Cellvibrionales	Cellvibrionaceae	Maricurvus	uncultured_bacterium
ASV6559	Bacteria	Proteobacteria	Gammaproteobacteria	Cellvibrionales	Cellvibrionaceae	Gilvimarinus	Unassigned
ASV7475	Bacteria	Proteobacteria	Gammaproteobacteria	Cellvibrionales	Cellvibrionaceae	Unassigned	Unassigned
ASV7603	Bacteria	Proteobacteria	Gammaproteobacteria	Cellvibrionales	Cellvibrionaceae	Unassigned	Unassigned
ASV11333	Bacteria	Proteobacteria	Gammaproteobacteria	Cellvibrionales	Cellvibrionaceae	Unassigned	Unassigned
ASV11546	Bacteria	Proteobacteria	Gammaproteobacteria	Cellvibrionales	Cellvibrionaceae	Unassigned	Unassigned
ASV14750	Bacteria	Proteobacteria	Gammaproteobacteria	Cellvibrionales	Cellvibrionaceae	Marinimicrobium	Unassigned
ASV15153	Bacteria	Proteobacteria	Gammaproteobacteria	Cellvibrionales	Cellvibrionaceae	Unassigned	Unassigned
ASV15465	Bacteria	Proteobacteria	Gammaproteobacteria	Cellvibrionales	Cellvibrionaceae	Unassigned	Unassigned
ASV19423	Bacteria	Proteobacteria	Gammaproteobacteria	Cellvibrionales	Cellvibrionaceae	Agaribacterium	Unassigned
ASV14423	Bacteria	Fibrobacterota	Chitinivibrionia	Chitinivibrionales	Chitinivibrionaceae	Unassigned	Unassigned
ASV19647	Bacteria	Fibrobacterota	Chitinivibrionia	Chitinivibrionales	Chitinivibrionaceae	possible_genus_03	uncultured_bacterium
ASV998	Bacteria	Bacteroidota	Bacteroidia	Chitinophagales	Chitinophagaceae	Flavisolibacter	uncultured_bacterium
ASV589	Bacteria	Verrucomicrobiota	Chlamydiae	Chlamydiales	Chlamydiaceae	uncultured	metagenome
ASV5848	Bacteria	Verrucomicrobiota	Chlamydiae	Chlamydiales	Chlamydiaceae	uncultured	metagenome
ASV19382	Bacteria	Verrucomicrobiota	Chlamydiae	Chlamydiales	Chlamydiaceae	uncultured	Unassigned
ASV6514	Bacteria	Firmicutes	Clostridia	Christensenellales	Christensenellaceae	Christensenellaceae_R-7_group	uncultured_microorganism
ASV7555	Bacteria	Firmicutes	Clostridia	Christensenellales	Christensenellaceae	uncultured	Unassigned
ASV14424	Bacteria	Firmicutes	Clostridia	Christensenellales	Christensenellaceae	Christensenellaceae_R-7_group	Unassigned
ASV14678	Bacteria	Firmicutes	Clostridia	Christensenellales	Christensenellaceae	Christensenellaceae_R-7_group	uncultured_microorganism
ASV2558	Bacteria	Proteobacteria	Gammaproteobacteria	Chromatiales	Chromatiaceae	Candidatus_Thiobios	uncultured_gamma
ASV3930	Bacteria	Proteobacteria	Gammaproteobacteria	Chromatiales	Chromatiaceae	Candidatus_Thiobios	Unassigned
ASV9235	Bacteria	Proteobacteria	Gammaproteobacteria	Chromatiales	Chromatiaceae	Candidatus_Thiobios	Unassigned
ASV11322	Bacteria	Proteobacteria	Gammaproteobacteria	Chromatiales	Chromatiaceae	Candidatus_Thiobios	Unassigned
ASV15050	Bacteria	Proteobacteria	Gammaproteobacteria	Chromatiales	Chromatiaceae	uncultured	uncultured_gamma
ASV18549	Bacteria	Proteobacteria	Gammaproteobacteria	Chromatiales	Chromatiaceae	uncultured	uncultured_gamma
ASV19617	Bacteria	Proteobacteria	Gammaproteobacteria	Chromatiales	Chromatiaceae	Unassigned	Unassigned
ASV4	Bacteria	Proteobacteria	Alphaproteobacteria	SAR11_clade	Clade_I	Clade_Ia	uncultured_bacterium
ASV6	Bacteria	Proteobacteria	Alphaproteobacteria	SAR11_clade	Clade_I	Clade_Ia	Unassigned
ASV10	Bacteria	Proteobacteria	Alphaproteobacteria	SAR11_clade	Clade_I	Clade_Ib	uncultured_bacterium
ASV28	Bacteria	Proteobacteria	Alphaproteobacteria	SAR11_clade	Clade_I	Clade_Ib	uncultured_bacterium
ASV44	Bacteria	Proteobacteria	Alphaproteobacteria	SAR11_clade	Clade_I	Clade_Ib	uncultured_bacterium
ASV57	Bacteria	Proteobacteria	Alphaproteobacteria	SAR11_clade	Clade_I	Clade_Ib	Unassigned
ASV75	Bacteria	Proteobacteria	Alphaproteobacteria	SAR11_clade	Clade_I	Clade_Ia	Unassigned
ASV78	Bacteria	Proteobacteria	Alphaproteobacteria	SAR11_clade	Clade_I	Clade_Ib	uncultured_bacterium
ASV84	Bacteria	Proteobacteria	Alphaproteobacteria	SAR11_clade	Clade_I	Clade_Ia	uncultured_bacterium
ASV153	Bacteria	Proteobacteria	Alphaproteobacteria	SAR11_clade	Clade_I	Clade_Ib	uncultured_bacterium
ASV254	Bacteria	Proteobacteria	Alphaproteobacteria	SAR11_clade	Clade_I	Clade_Ia	uncultured_bacterium
ASV482	Bacteria	Proteobacteria	Alphaproteobacteria	SAR11_clade	Clade_I	Unassigned	Unassigned
ASV512	Bacteria	Proteobacteria	Alphaproteobacteria	SAR11_clade	Clade_I	Clade_Ib	Unassigned
ASV631	Bacteria	Proteobacteria	Alphaproteobacteria	SAR11_clade	Clade_I	Unassigned	Unassigned
ASV693	Bacteria	Proteobacteria	Alphaproteobacteria	SAR11_clade	Clade_I	Clade_Ib	uncultured_bacterium
ASV755	Bacteria	Proteobacteria	Alphaproteobacteria	SAR11_clade	Clade_I	Clade_Ib	uncultured_bacterium
ASV764	Bacteria	Proteobacteria	Alphaproteobacteria	SAR11_clade	Clade_I	Clade_Ib	Unassigned
ASV849	Bacteria	Proteobacteria	Alphaproteobacteria	SAR11_clade	Clade_I	Clade_Ib	Unassigned
ASV900	Bacteria	Proteobacteria	Alphaproteobacteria	SAR11_clade	Clade_I	Clade_Ib	uncultured_bacterium
ASV945	Bacteria	Proteobacteria	Alphaproteobacteria	SAR11_clade	Clade_I	Clade_Ia	Unassigned
ASV1259	Bacteria	Proteobacteria	Alphaproteobacteria	SAR11_clade	Clade_I	Clade_Ia	Unassigned
ASV1743	Bacteria	Proteobacteria	Alphaproteobacteria	SAR11_clade	Clade_I	Clade_Ia	Unassigned
ASV1901	Bacteria	Proteobacteria	Alphaproteobacteria	SAR11_clade	Clade_I	Unassigned	Unassigned
ASV1919	Bacteria	Proteobacteria	Alphaproteobacteria	SAR11_clade	Clade_I	Clade_Ia	Unassigned
ASV2003	Bacteria	Proteobacteria	Alphaproteobacteria	SAR11_clade	Clade_I	Clade_Ia	Unassigned
ASV2080	Bacteria	Proteobacteria	Alphaproteobacteria	SAR11_clade	Clade_I	Clade_Ia	Unassigned
ASV3237	Bacteria	Proteobacteria	Alphaproteobacteria	SAR11_clade	Clade_I	Unassigned	Unassigned
ASV3240	Bacteria	Proteobacteria	Alphaproteobacteria	SAR11_clade	Clade_I	Clade_Ia	Unassigned
ASV3456	Bacteria	Proteobacteria	Alphaproteobacteria	SAR11_clade	Clade_I	Unassigned	Unassigned
ASV3587	Bacteria	Proteobacteria	Alphaproteobacteria	SAR11_clade	Clade_I	uncultured	Unassigned
ASV3926	Bacteria	Proteobacteria	Alphaproteobacteria	SAR11_clade	Clade_I	Unassigned	Unassigned
ASV4140	Bacteria	Proteobacteria	Alphaproteobacteria	SAR11_clade	Clade_I	Unassigned	Unassigned
ASV4167	Bacteria	Proteobacteria	Alphaproteobacteria	SAR11_clade	Clade_I	Clade_Ia	Unassigned
ASV5246	Bacteria	Proteobacteria	Alphaproteobacteria	SAR11_clade	Clade_I	Clade_Ib	Unassigned
ASV5851	Bacteria	Proteobacteria	Alphaproteobacteria	SAR11_clade	Clade_I	Unassigned	Unassigned
ASV5853	Bacteria	Proteobacteria	Alphaproteobacteria	SAR11_clade	Clade_I	Clade_Ia	Unassigned
ASV6633	Bacteria	Proteobacteria	Alphaproteobacteria	SAR11_clade	Clade_I	Clade_Ia	Unassigned
ASV9101	Bacteria	Proteobacteria	Alphaproteobacteria	SAR11_clade	Clade_I	Unassigned	Unassigned
ASV9231	Bacteria	Proteobacteria	Alphaproteobacteria	SAR11_clade	Clade_I	Unassigned	Unassigned
ASV9382	Bacteria	Proteobacteria	Alphaproteobacteria	SAR11_clade	Clade_I	Clade_Ia	Unassigned
ASV9384	Bacteria	Proteobacteria	Alphaproteobacteria	SAR11_clade	Clade_I	Clade_Ia	Unassigned
ASV9483	Bacteria	Proteobacteria	Alphaproteobacteria	SAR11_clade	Clade_I	Clade_Ia	Unassigned
ASV11280	Bacteria	Proteobacteria	Alphaproteobacteria	SAR11_clade	Clade_I	Clade_Ia	Unassigned
ASV11629	Bacteria	Proteobacteria	Alphaproteobacteria	SAR11_clade	Clade_I	Clade_Ia	Unassigned
ASV11637	Bacteria	Proteobacteria	Alphaproteobacteria	SAR11_clade	Clade_I	Unassigned	Unassigned
ASV14376	Bacteria	Proteobacteria	Alphaproteobacteria	SAR11_clade	Clade_I	Clade_Ia	uncultured_alpha
ASV14595	Bacteria	Proteobacteria	Alphaproteobacteria	SAR11_clade	Clade_I	Unassigned	Unassigned
ASV14772	Bacteria	Proteobacteria	Alphaproteobacteria	SAR11_clade	Clade_I	Clade_Ia	Unassigned
ASV15213	Bacteria	Proteobacteria	Alphaproteobacteria	SAR11_clade	Clade_I	Clade_Ia	Unassigned
ASV15284	Bacteria	Proteobacteria	Alphaproteobacteria	SAR11_clade	Clade_I	Clade_Ib	Unassigned
ASV15443	Bacteria	Proteobacteria	Alphaproteobacteria	SAR11_clade	Clade_I	Unassigned	Unassigned
ASV5	Bacteria	Proteobacteria	Alphaproteobacteria	SAR11_clade	Clade_II	Clade_II	Unassigned
ASV21	Bacteria	Proteobacteria	Alphaproteobacteria	SAR11_clade	Clade_II	Clade_II	Unassigned
ASV82	Bacteria	Proteobacteria	Alphaproteobacteria	SAR11_clade	Clade_II	Clade_II	Unassigned
ASV86	Bacteria	Proteobacteria	Alphaproteobacteria	SAR11_clade	Clade_II	Clade_II	unidentified_marine
ASV100	Bacteria	Proteobacteria	Alphaproteobacteria	SAR11_clade	Clade_II	Clade_II	uncultured_marine
ASV169	Bacteria	Proteobacteria	Alphaproteobacteria	SAR11_clade	Clade_II	Clade_II	Unassigned
ASV261	Bacteria	Proteobacteria	Alphaproteobacteria	SAR11_clade	Clade_II	Clade_II	Unassigned
ASV270	Bacteria	Proteobacteria	Alphaproteobacteria	SAR11_clade	Clade_II	Clade_II	uncultured_marine
ASV292	Bacteria	Proteobacteria	Alphaproteobacteria	SAR11_clade	Clade_II	Clade_II	Unassigned
ASV305	Bacteria	Proteobacteria	Alphaproteobacteria	SAR11_clade	Clade_II	Clade_II	Unassigned
ASV346	Bacteria	Proteobacteria	Alphaproteobacteria	SAR11_clade	Clade_II	Clade_II	uncultured_marine
ASV349	Bacteria	Proteobacteria	Alphaproteobacteria	SAR11_clade	Clade_II	Clade_II	Unassigned
ASV369	Bacteria	Proteobacteria	Alphaproteobacteria	SAR11_clade	Clade_II	Clade_II	Unassigned
ASV388	Bacteria	Proteobacteria	Alphaproteobacteria	SAR11_clade	Clade_II	Clade_II	Unassigned
ASV403	Bacteria	Proteobacteria	Alphaproteobacteria	SAR11_clade	Clade_II	Clade_II	Unassigned
ASV404	Bacteria	Proteobacteria	Alphaproteobacteria	SAR11_clade	Clade_II	Clade_II	Unassigned
ASV420	Bacteria	Proteobacteria	Alphaproteobacteria	SAR11_clade	Clade_II	Clade_II	uncultured_marine
ASV444	Bacteria	Proteobacteria	Alphaproteobacteria	SAR11_clade	Clade_II	Clade_II	Unassigned
ASV562	Bacteria	Proteobacteria	Alphaproteobacteria	SAR11_clade	Clade_II	Clade_II	uncultured_marine
ASV658	Bacteria	Proteobacteria	Alphaproteobacteria	SAR11_clade	Clade_II	Clade_II	Unassigned
ASV683	Bacteria	Proteobacteria	Alphaproteobacteria	SAR11_clade	Clade_II	Clade_II	Unassigned
ASV708	Bacteria	Proteobacteria	Alphaproteobacteria	SAR11_clade	Clade_II	Clade_II	Unassigned
ASV742	Bacteria	Proteobacteria	Alphaproteobacteria	SAR11_clade	Clade_II	Clade_II	Unassigned
ASV754	Bacteria	Proteobacteria	Alphaproteobacteria	SAR11_clade	Clade_II	Clade_II	Unassigned
ASV907	Bacteria	Proteobacteria	Alphaproteobacteria	SAR11_clade	Clade_II	Clade_II	Unassigned
ASV1494	Bacteria	Proteobacteria	Alphaproteobacteria	SAR11_clade	Clade_II	Clade_II	Unassigned
ASV1602	Bacteria	Proteobacteria	Alphaproteobacteria	SAR11_clade	Clade_II	Clade_II	Unassigned
ASV1626	Bacteria	Proteobacteria	Alphaproteobacteria	SAR11_clade	Clade_II	Clade_II	Unassigned
ASV2537	Bacteria	Proteobacteria	Alphaproteobacteria	SAR11_clade	Clade_II	Clade_II	Unassigned
ASV4867	Bacteria	Proteobacteria	Alphaproteobacteria	SAR11_clade	Clade_II	Clade_II	Unassigned
ASV5275	Bacteria	Proteobacteria	Alphaproteobacteria	SAR11_clade	Clade_II	Clade_II	Unassigned
ASV5295	Bacteria	Proteobacteria	Alphaproteobacteria	SAR11_clade	Clade_II	Clade_II	Unassigned
ASV5310	Bacteria	Proteobacteria	Alphaproteobacteria	SAR11_clade	Clade_II	Clade_II	Unassigned
ASV7812	Bacteria	Proteobacteria	Alphaproteobacteria	SAR11_clade	Clade_II	Clade_II	Unassigned
ASV7859	Bacteria	Proteobacteria	Alphaproteobacteria	SAR11_clade	Clade_II	Clade_II	Unassigned
ASV9358	Bacteria	Proteobacteria	Alphaproteobacteria	SAR11_clade	Clade_II	Clade_II	Unassigned
ASV14401	Bacteria	Proteobacteria	Alphaproteobacteria	SAR11_clade	Clade_II	Clade_II	Unassigned
ASV185	Bacteria	Proteobacteria	Alphaproteobacteria	SAR11_clade	Clade_III	Clade_III	Unassigned
ASV225	Bacteria	Proteobacteria	Alphaproteobacteria	SAR11_clade	Clade_III	Clade_III	Unassigned
ASV973	Bacteria	Proteobacteria	Alphaproteobacteria	SAR11_clade	Clade_III	Clade_III	Unassigned
ASV47	Bacteria	Proteobacteria	Alphaproteobacteria	SAR11_clade	Clade_IV	Clade_IV	uncultured_bacterium
ASV7775	Bacteria	Proteobacteria	Alphaproteobacteria	SAR11_clade	Clade_IV	Clade_IV	Unassigned
ASV11253	Bacteria	Proteobacteria	Alphaproteobacteria	SAR11_clade	Clade_IV	Clade_IV	Unassigned
ASV11356	Bacteria	Proteobacteria	Alphaproteobacteria	SAR11_clade	Clade_IV	Clade_IV	Unassigned
ASV3027	Bacteria	Cloacimonadota	Cloacimonadia	Cloacimonadales	Cloacimonadaceae	LNR_A2-18	uncultured_bacterium
ASV14333	Bacteria	Cloacimonadota	Cloacimonadia	Cloacimonadales	Cloacimonadaceae	Candidatus_Cloacimonas	uncultured_bacterium
ASV11435	Bacteria	Firmicutes	Clostridia	Clostridia_UCG-014	Clostridia_UCG-014	Clostridia_UCG-014	Unassigned
ASV18744	Bacteria	Firmicutes	Clostridia	Clostridia_UCG-014	Clostridia_UCG-014	Clostridia_UCG-014	Unassigned
ASV2531	Bacteria	Firmicutes	Clostridia	Clostridiales	Clostridiaceae	Clostridium_sensu_stricto_1	Unassigned
ASV2578	Bacteria	Firmicutes	Clostridia	Clostridiales	Clostridiaceae	uncultured	uncultured_Oceanirhabdus
ASV2901	Bacteria	Firmicutes	Clostridia	Clostridiales	Clostridiaceae	Unassigned	Unassigned
ASV3985	Bacteria	Firmicutes	Clostridia	Clostridiales	Clostridiaceae	Unassigned	Unassigned
ASV4474	Bacteria	Firmicutes	Clostridia	Clostridiales	Clostridiaceae	uncultured	Unassigned
ASV4490	Bacteria	Firmicutes	Clostridia	Clostridiales	Clostridiaceae	Clostridium_sensu_stricto_1	Unassigned
ASV4968	Bacteria	Firmicutes	Clostridia	Clostridiales	Clostridiaceae	Unassigned	Unassigned
ASV5901	Bacteria	Firmicutes	Clostridia	Clostridiales	Clostridiaceae	uncultured	Unassigned
ASV6648	Bacteria	Firmicutes	Clostridia	Clostridiales	Clostridiaceae	uncultured	Unassigned
ASV6698	Bacteria	Firmicutes	Clostridia	Clostridiales	Clostridiaceae	Clostridium_sensu_stricto_1	Unassigned
ASV7672	Bacteria	Firmicutes	Clostridia	Clostridiales	Clostridiaceae	Unassigned	Unassigned
ASV7705	Bacteria	Firmicutes	Clostridia	Clostridiales	Clostridiaceae	Oceanirhabdus	Unassigned
ASV7777	Bacteria	Firmicutes	Clostridia	Clostridiales	Clostridiaceae	uncultured	bacterium_enrichment
ASV9116	Bacteria	Firmicutes	Clostridia	Clostridiales	Clostridiaceae	uncultured	Unassigned
ASV11166	Bacteria	Firmicutes	Clostridia	Clostridiales	Clostridiaceae	Unassigned	Unassigned
ASV11243	Bacteria	Firmicutes	Clostridia	Clostridiales	Clostridiaceae	Unassigned	Unassigned
ASV11421	Bacteria	Firmicutes	Clostridia	Clostridiales	Clostridiaceae	uncultured	Unassigned
ASV11806	Bacteria	Firmicutes	Clostridia	Clostridiales	Clostridiaceae	Clostridium_sensu_stricto_1	Unassigned
ASV14334	Bacteria	Firmicutes	Clostridia	Clostridiales	Clostridiaceae	Clostridium_sensu_stricto_1	Unassigned
ASV14371	Bacteria	Firmicutes	Clostridia	Clostridiales	Clostridiaceae	Proteiniclasticum	Unassigned
ASV15301	Bacteria	Firmicutes	Clostridia	Clostridiales	Clostridiaceae	Unassigned	Unassigned
ASV18457	Bacteria	Firmicutes	Clostridia	Clostridiales	Clostridiaceae	Unassigned	Unassigned
ASV19103	Bacteria	Firmicutes	Clostridia	Clostridiales	Clostridiaceae	Unassigned	Unassigned
ASV18886	Bacteria	Bacteroidota	Bacteroidia	Sphingobacteriales	CMW-169	CMW-169	uncultured_bacterium
ASV1506	Bacteria	Cyanobacteria	Cyanobacteriia	Cyanobacteriales	Coleofasciculaceae	Microcoleus_SAG_1449-1a	Unassigned
ASV18543	Bacteria	Cyanobacteria	Cyanobacteriia	Cyanobacteriales	Coleofasciculaceae	Microcoleus_SAG_1449-1a	Unassigned
ASV2411	Bacteria	Proteobacteria	Gammaproteobacteria	Alteromonadales	Colwelliaceae	Thalassotalea	Unassigned
ASV6639	Bacteria	Proteobacteria	Gammaproteobacteria	Alteromonadales	Colwelliaceae	Thalassotalea	Thalassotalea_montiporae
ASV7718	Bacteria	Proteobacteria	Gammaproteobacteria	Alteromonadales	Colwelliaceae	Thalassotalea	Thalassotalea_crassostreae
ASV9229	Bacteria	Proteobacteria	Gammaproteobacteria	Alteromonadales	Colwelliaceae	Thalassotalea	Unassigned
ASV11703	Bacteria	Proteobacteria	Gammaproteobacteria	Alteromonadales	Colwelliaceae	Thalassotalea	Unassigned
ASV11731	Bacteria	Proteobacteria	Gammaproteobacteria	Alteromonadales	Colwelliaceae	Thalassotalea	Unassigned
ASV14815	Bacteria	Proteobacteria	Gammaproteobacteria	Alteromonadales	Colwelliaceae	Thalassotalea	Unassigned
ASV14914	Bacteria	Proteobacteria	Gammaproteobacteria	Alteromonadales	Colwelliaceae	Thalassotalea	Unassigned
ASV18696	Bacteria	Proteobacteria	Gammaproteobacteria	Alteromonadales	Colwelliaceae	Thalassotalea	Unassigned
ASV1493	Bacteria	Proteobacteria	Gammaproteobacteria	Burkholderiales	Comamonadaceae	Unassigned	Unassigned
ASV1886	Bacteria	Proteobacteria	Gammaproteobacteria	Burkholderiales	Comamonadaceae	Acidovorax	Unassigned
ASV1979	Bacteria	Proteobacteria	Gammaproteobacteria	Burkholderiales	Comamonadaceae	Pelomonas	uncultured_bacterium
ASV2706	Bacteria	Proteobacteria	Gammaproteobacteria	Burkholderiales	Comamonadaceae	Rhodoferax	Unassigned
ASV3908	Bacteria	Proteobacteria	Gammaproteobacteria	Burkholderiales	Comamonadaceae	Unassigned	Unassigned
ASV4164	Bacteria	Proteobacteria	Gammaproteobacteria	Burkholderiales	Comamonadaceae	Unassigned	Unassigned
ASV4828	Bacteria	Proteobacteria	Gammaproteobacteria	Burkholderiales	Comamonadaceae	Rhodoferax	Unassigned
ASV5247	Bacteria	Proteobacteria	Gammaproteobacteria	Burkholderiales	Comamonadaceae	Rhodoferax	Unassigned
ASV5844	Bacteria	Proteobacteria	Gammaproteobacteria	Burkholderiales	Comamonadaceae	Rhodoferax	Unassigned
ASV9324	Bacteria	Proteobacteria	Gammaproteobacteria	Burkholderiales	Comamonadaceae	Unassigned	Unassigned
ASV11175	Bacteria	Proteobacteria	Gammaproteobacteria	Burkholderiales	Comamonadaceae	Unassigned	Unassigned
ASV11354	Bacteria	Proteobacteria	Gammaproteobacteria	Burkholderiales	Comamonadaceae	Sphaerotilus	Unassigned
ASV14683	Bacteria	Proteobacteria	Gammaproteobacteria	Burkholderiales	Comamonadaceae	Unassigned	Unassigned
ASV1308	Bacteria	Actinobacteriota	Coriobacteriia	Coriobacteriales	Coriobacteriaceae	Collinsella	Unassigned
ASV18723	Bacteria	Actinobacteriota	Coriobacteriia	Coriobacteriales	Coriobacteriaceae	Collinsella	Unassigned
ASV2275	Bacteria	Actinobacteriota	Actinobacteria	Corynebacteriales	Corynebacteriaceae	Corynebacterium	Corynebacterium_tuberculostearicum
ASV3786	Bacteria	Actinobacteriota	Actinobacteria	Corynebacteriales	Corynebacteriaceae	Corynebacterium	Unassigned
ASV8343	Bacteria	Actinobacteriota	Actinobacteria	Corynebacteriales	Corynebacteriaceae	Corynebacterium	Corynebacterium_tuberculostearicum
ASV15568	Bacteria	Actinobacteriota	Actinobacteria	Corynebacteriales	Corynebacteriaceae	Corynebacterium	Unassigned
ASV1052	Bacteria	Proteobacteria	Gammaproteobacteria	Coxiellales	Coxiellaceae	Coxiella	Unassigned
ASV1201	Bacteria	Proteobacteria	Gammaproteobacteria	Coxiellales	Coxiellaceae	Coxiella	uncultured_marine
ASV1250	Bacteria	Proteobacteria	Gammaproteobacteria	Coxiellales	Coxiellaceae	Coxiella	Unassigned
ASV1348	Bacteria	Proteobacteria	Gammaproteobacteria	Coxiellales	Coxiellaceae	Coxiella	uncultured_marine
ASV1401	Bacteria	Proteobacteria	Gammaproteobacteria	Coxiellales	Coxiellaceae	Coxiella	Unassigned
ASV1581	Bacteria	Proteobacteria	Gammaproteobacteria	Coxiellales	Coxiellaceae	Coxiella	Unassigned
ASV1635	Bacteria	Proteobacteria	Gammaproteobacteria	Coxiellales	Coxiellaceae	Coxiella	uncultured_Legionellales
ASV1652	Bacteria	Proteobacteria	Gammaproteobacteria	Coxiellales	Coxiellaceae	Coxiella	Unassigned
ASV1700	Bacteria	Proteobacteria	Gammaproteobacteria	Coxiellales	Coxiellaceae	Coxiella	Unassigned
ASV1738	Bacteria	Proteobacteria	Gammaproteobacteria	Coxiellales	Coxiellaceae	Coxiella	Unassigned
ASV1739	Bacteria	Proteobacteria	Gammaproteobacteria	Coxiellales	Coxiellaceae	Coxiella	Unassigned
ASV1746	Bacteria	Proteobacteria	Gammaproteobacteria	Coxiellales	Coxiellaceae	Coxiella	Unassigned
ASV1768	Bacteria	Proteobacteria	Gammaproteobacteria	Coxiellales	Coxiellaceae	Coxiella	Unassigned
ASV1902	Bacteria	Proteobacteria	Gammaproteobacteria	Coxiellales	Coxiellaceae	Coxiella	uncultured_Legionellales
ASV1983	Bacteria	Proteobacteria	Gammaproteobacteria	Coxiellales	Coxiellaceae	Coxiella	uncultured_gamma
ASV2079	Bacteria	Proteobacteria	Gammaproteobacteria	Coxiellales	Coxiellaceae	Coxiella	uncultured_marine
ASV2222	Bacteria	Proteobacteria	Gammaproteobacteria	Coxiellales	Coxiellaceae	Coxiella	Unassigned
ASV2241	Bacteria	Proteobacteria	Gammaproteobacteria	Coxiellales	Coxiellaceae	Coxiella	Unassigned
ASV2359	Bacteria	Proteobacteria	Gammaproteobacteria	Coxiellales	Coxiellaceae	Coxiella	uncultured_marine
ASV2448	Bacteria	Proteobacteria	Gammaproteobacteria	Coxiellales	Coxiellaceae	Coxiella	Unassigned
ASV2482	Bacteria	Proteobacteria	Gammaproteobacteria	Coxiellales	Coxiellaceae	Coxiella	Unassigned
ASV2610	Bacteria	Proteobacteria	Gammaproteobacteria	Coxiellales	Coxiellaceae	Coxiella	Unassigned
ASV2959	Bacteria	Proteobacteria	Gammaproteobacteria	Coxiellales	Coxiellaceae	Coxiella	Unassigned
ASV2963	Bacteria	Proteobacteria	Gammaproteobacteria	Coxiellales	Coxiellaceae	Coxiella	Unassigned
ASV3774	Bacteria	Proteobacteria	Gammaproteobacteria	Coxiellales	Coxiellaceae	Coxiella	uncultured_Legionellales
ASV3841	Bacteria	Proteobacteria	Gammaproteobacteria	Coxiellales	Coxiellaceae	Coxiella	Unassigned
ASV4137	Bacteria	Proteobacteria	Gammaproteobacteria	Coxiellales	Coxiellaceae	Coxiella	uncultured_marine
ASV4322	Bacteria	Proteobacteria	Gammaproteobacteria	Coxiellales	Coxiellaceae	Coxiella	metagenome
ASV4463	Bacteria	Proteobacteria	Gammaproteobacteria	Coxiellales	Coxiellaceae	Coxiella	uncultured_bacterium
ASV4469	Bacteria	Proteobacteria	Gammaproteobacteria	Coxiellales	Coxiellaceae	Coxiella	Unassigned
ASV5309	Bacteria	Proteobacteria	Gammaproteobacteria	Coxiellales	Coxiellaceae	Coxiella	Unassigned
ASV5832	Bacteria	Proteobacteria	Gammaproteobacteria	Coxiellales	Coxiellaceae	Coxiella	uncultured_marine
ASV5882	Bacteria	Proteobacteria	Gammaproteobacteria	Coxiellales	Coxiellaceae	Coxiella	uncultured_marine
ASV5919	Bacteria	Proteobacteria	Gammaproteobacteria	Coxiellales	Coxiellaceae	Coxiella	uncultured_marine
ASV6519	Bacteria	Proteobacteria	Gammaproteobacteria	Coxiellales	Coxiellaceae	Coxiella	Unassigned
ASV6522	Bacteria	Proteobacteria	Gammaproteobacteria	Coxiellales	Coxiellaceae	Coxiella	Unassigned
ASV6627	Bacteria	Proteobacteria	Gammaproteobacteria	Coxiellales	Coxiellaceae	Coxiella	uncultured_marine
ASV6658	Bacteria	Proteobacteria	Gammaproteobacteria	Coxiellales	Coxiellaceae	Coxiella	Legionella_sp.
ASV6671	Bacteria	Proteobacteria	Gammaproteobacteria	Coxiellales	Coxiellaceae	Coxiella	Unassigned
ASV7615	Bacteria	Proteobacteria	Gammaproteobacteria	Coxiellales	Coxiellaceae	Coxiella	uncultured_marine
ASV7681	Bacteria	Proteobacteria	Gammaproteobacteria	Coxiellales	Coxiellaceae	Coxiella	Unassigned
ASV7688	Bacteria	Proteobacteria	Gammaproteobacteria	Coxiellales	Coxiellaceae	Coxiella	uncultured_marine
ASV7693	Bacteria	Proteobacteria	Gammaproteobacteria	Coxiellales	Coxiellaceae	Coxiella	Unassigned
ASV7748	Bacteria	Proteobacteria	Gammaproteobacteria	Coxiellales	Coxiellaceae	Coxiella	Unassigned
ASV7861	Bacteria	Proteobacteria	Gammaproteobacteria	Coxiellales	Coxiellaceae	Coxiella	Unassigned
ASV9198	Bacteria	Proteobacteria	Gammaproteobacteria	Coxiellales	Coxiellaceae	Coxiella	uncultured_marine
ASV9284	Bacteria	Proteobacteria	Gammaproteobacteria	Coxiellales	Coxiellaceae	Coxiella	Unassigned
ASV9293	Bacteria	Proteobacteria	Gammaproteobacteria	Coxiellales	Coxiellaceae	Coxiella	Unassigned
ASV9320	Bacteria	Proteobacteria	Gammaproteobacteria	Coxiellales	Coxiellaceae	Coxiella	Unassigned
ASV9334	Bacteria	Proteobacteria	Gammaproteobacteria	Coxiellales	Coxiellaceae	Coxiella	Unassigned
ASV9379	Bacteria	Proteobacteria	Gammaproteobacteria	Coxiellales	Coxiellaceae	Coxiella	uncultured_marine
ASV9391	Bacteria	Proteobacteria	Gammaproteobacteria	Coxiellales	Coxiellaceae	Coxiella	Unassigned
ASV11249	Bacteria	Proteobacteria	Gammaproteobacteria	Coxiellales	Coxiellaceae	Coxiella	uncultured_marine
ASV11530	Bacteria	Proteobacteria	Gammaproteobacteria	Coxiellales	Coxiellaceae	Coxiella	uncultured_Legionellales
ASV11600	Bacteria	Proteobacteria	Gammaproteobacteria	Coxiellales	Coxiellaceae	Coxiella	Unassigned
ASV11749	Bacteria	Proteobacteria	Gammaproteobacteria	Coxiellales	Coxiellaceae	Coxiella	Unassigned
ASV14422	Bacteria	Proteobacteria	Gammaproteobacteria	Coxiellales	Coxiellaceae	Coxiella	Unassigned
ASV14502	Bacteria	Proteobacteria	Gammaproteobacteria	Coxiellales	Coxiellaceae	Coxiella	Unassigned
ASV14578	Bacteria	Proteobacteria	Gammaproteobacteria	Coxiellales	Coxiellaceae	Coxiella	Unassigned
ASV14748	Bacteria	Proteobacteria	Gammaproteobacteria	Coxiellales	Coxiellaceae	Coxiella	Unassigned
ASV14917	Bacteria	Proteobacteria	Gammaproteobacteria	Coxiellales	Coxiellaceae	Coxiella	uncultured_marine
ASV14922	Bacteria	Proteobacteria	Gammaproteobacteria	Coxiellales	Coxiellaceae	Coxiella	Unassigned
ASV15157	Bacteria	Proteobacteria	Gammaproteobacteria	Coxiellales	Coxiellaceae	Coxiella	Unassigned
ASV15300	Bacteria	Proteobacteria	Gammaproteobacteria	Coxiellales	Coxiellaceae	Coxiella	uncultured_gamma
ASV18499	Bacteria	Proteobacteria	Gammaproteobacteria	Coxiellales	Coxiellaceae	Coxiella	Unassigned
ASV18952	Bacteria	Proteobacteria	Gammaproteobacteria	Coxiellales	Coxiellaceae	Coxiella	Unassigned
ASV19238	Bacteria	Proteobacteria	Gammaproteobacteria	Coxiellales	Coxiellaceae	Coxiella	Unassigned
ASV20044	Bacteria	Proteobacteria	Gammaproteobacteria	Coxiellales	Coxiellaceae	Coxiella	uncultured_Legionellales
ASV186	Bacteria	Bacteroidota	Bacteroidia	Flavobacteriales	Crocinitomicaceae	Fluviicola	Unassigned
ASV1171	Bacteria	Bacteroidota	Bacteroidia	Flavobacteriales	Crocinitomicaceae	Crocinitomix	uncultured_Flavobacterium
ASV1854	Bacteria	Bacteroidota	Bacteroidia	Flavobacteriales	Crocinitomicaceae	Unassigned	Unassigned
ASV2056	Bacteria	Bacteroidota	Bacteroidia	Flavobacteriales	Crocinitomicaceae	Brumimicrobium	uncultured_bacterium
ASV2067	Bacteria	Bacteroidota	Bacteroidia	Flavobacteriales	Crocinitomicaceae	Crocinitomix	uncultured_Bacteroidetes/Chlorobi
ASV2463	Bacteria	Bacteroidota	Bacteroidia	Flavobacteriales	Crocinitomicaceae	Crocinitomix	uncultured_bacterium
ASV3997	Bacteria	Bacteroidota	Bacteroidia	Flavobacteriales	Crocinitomicaceae	Crocinitomix	Unassigned
ASV6553	Bacteria	Bacteroidota	Bacteroidia	Flavobacteriales	Crocinitomicaceae	Unassigned	Unassigned
ASV7649	Bacteria	Bacteroidota	Bacteroidia	Flavobacteriales	Crocinitomicaceae	Salinirepens	Unassigned
ASV7788	Bacteria	Bacteroidota	Bacteroidia	Flavobacteriales	Crocinitomicaceae	Crocinitomix	uncultured_Flavobacterium
ASV9239	Bacteria	Bacteroidota	Bacteroidia	Flavobacteriales	Crocinitomicaceae	Crocinitomix	uncultured_bacterium
ASV9461	Bacteria	Bacteroidota	Bacteroidia	Flavobacteriales	Crocinitomicaceae	Salinirepens	Unassigned
ASV11268	Bacteria	Bacteroidota	Bacteroidia	Flavobacteriales	Crocinitomicaceae	Unassigned	Unassigned
ASV14666	Bacteria	Bacteroidota	Bacteroidia	Flavobacteriales	Crocinitomicaceae	Crocinitomix	uncultured_Bacteroidetes/Chlorobi
ASV15011	Bacteria	Bacteroidota	Bacteroidia	Flavobacteriales	Crocinitomicaceae	Fluviicola	Unassigned
ASV18522	Bacteria	Bacteroidota	Bacteroidia	Flavobacteriales	Crocinitomicaceae	Unassigned	Unassigned
ASV18789	Bacteria	Bacteroidota	Bacteroidia	Flavobacteriales	Crocinitomicaceae	Crocinitomix	uncultured_Bacteroidetes/Chlorobi
ASV19129	Bacteria	Bacteroidota	Bacteroidia	Flavobacteriales	Crocinitomicaceae	Crocinitomix	uncultured_bacterium
ASV19144	Bacteria	Bacteroidota	Bacteroidia	Flavobacteriales	Crocinitomicaceae	Crocinitomix	uncultured_bacterium
ASV19532	Bacteria	Bacteroidota	Bacteroidia	Flavobacteriales	Crocinitomicaceae	Crocinitomix	uncultured_Bacteroidetes/Chlorobi
ASV91	Bacteria	Bacteroidota	Bacteroidia	Flavobacteriales	Cryomorphaceae	uncultured	Unassigned
ASV103	Bacteria	Bacteroidota	Bacteroidia	Flavobacteriales	Cryomorphaceae	uncultured	uncultured_Owenweeksia
ASV381	Bacteria	Bacteroidota	Bacteroidia	Flavobacteriales	Cryomorphaceae	uncultured	uncultured_Owenweeksia
ASV588	Bacteria	Bacteroidota	Bacteroidia	Flavobacteriales	Cryomorphaceae	uncultured	Unassigned
ASV1727	Bacteria	Bacteroidota	Bacteroidia	Flavobacteriales	Cryomorphaceae	uncultured	Unassigned
ASV2420	Bacteria	Bacteroidota	Bacteroidia	Flavobacteriales	Cryomorphaceae	uncultured	uncultured_Flavobacteriales
ASV4200	Bacteria	Bacteroidota	Bacteroidia	Flavobacteriales	Cryomorphaceae	Owenweeksia	Unassigned
ASV6564	Bacteria	Bacteroidota	Bacteroidia	Flavobacteriales	Cryomorphaceae	Unassigned	Unassigned
ASV9160	Bacteria	Bacteroidota	Bacteroidia	Flavobacteriales	Cryomorphaceae	uncultured	Unassigned
ASV9950	Bacteria	Bacteroidota	Bacteroidia	Flavobacteriales	Cryomorphaceae	Owenweeksia	Unassigned
ASV11439	Bacteria	Bacteroidota	Bacteroidia	Flavobacteriales	Cryomorphaceae	Unassigned	Unassigned
ASV11469	Bacteria	Bacteroidota	Bacteroidia	Flavobacteriales	Cryomorphaceae	NS10_marine_group	uncultured_marine
ASV11495	Bacteria	Bacteroidota	Bacteroidia	Flavobacteriales	Cryomorphaceae	uncultured	uncultured_Owenweeksia
ASV11608	Bacteria	Bacteroidota	Bacteroidia	Flavobacteriales	Cryomorphaceae	Unassigned	Unassigned
ASV15124	Bacteria	Bacteroidota	Bacteroidia	Flavobacteriales	Cryomorphaceae	NS10_marine_group	Unassigned
ASV15209	Bacteria	Bacteroidota	Bacteroidia	Flavobacteriales	Cryomorphaceae	Vicingus	Unassigned
ASV15388	Bacteria	Bacteroidota	Bacteroidia	Flavobacteriales	Cryomorphaceae	NS10_marine_group	Unassigned
ASV15569	Bacteria	Bacteroidota	Bacteroidia	Flavobacteriales	Cryomorphaceae	Unassigned	Unassigned
ASV18540	Bacteria	Bacteroidota	Bacteroidia	Flavobacteriales	Cryomorphaceae	Vicingus	Unassigned
ASV18566	Bacteria	Bacteroidota	Bacteroidia	Flavobacteriales	Cryomorphaceae	Luteibaculum	Flavobacteriales_bacterium
ASV19499	Bacteria	Bacteroidota	Bacteroidia	Flavobacteriales	Cryomorphaceae	Unassigned	Unassigned
ASV18966	Bacteria	Verrucomicrobiota	Chlamydiae	Chlamydiales	cvE6	cvE6	Unassigned
ASV1	Bacteria	Cyanobacteria	Cyanobacteriia	Synechococcales	Cyanobiaceae	Synechococcus_CC9902	Synechococcus_sp.
ASV2	Bacteria	Cyanobacteria	Cyanobacteriia	Synechococcales	Cyanobiaceae	Prochlorococcus_MIT9313	uncultured_bacterium
ASV8	Bacteria	Cyanobacteria	Cyanobacteriia	Synechococcales	Cyanobiaceae	Prochlorococcus_MIT9313	uncultured_bacterium
ASV18	Bacteria	Cyanobacteria	Cyanobacteriia	Synechococcales	Cyanobiaceae	Synechococcus_CC9902	Unassigned
ASV51	Bacteria	Cyanobacteria	Cyanobacteriia	Synechococcales	Cyanobiaceae	Prochlorococcus_MIT9313	Unassigned
ASV67	Bacteria	Cyanobacteria	Cyanobacteriia	Synechococcales	Cyanobiaceae	Synechococcus_CC9902	Unassigned
ASV110	Bacteria	Cyanobacteria	Cyanobacteriia	Synechococcales	Cyanobiaceae	Synechococcus_CC9902	Unassigned
ASV112	Bacteria	Cyanobacteria	Cyanobacteriia	Synechococcales	Cyanobiaceae	Synechococcus_CC9902	Synechococcus_sp.
ASV178	Bacteria	Cyanobacteria	Cyanobacteriia	Synechococcales	Cyanobiaceae	Synechococcus_CC9902	Unassigned
ASV430	Bacteria	Cyanobacteria	Cyanobacteriia	Synechococcales	Cyanobiaceae	Synechococcus_CC9902	Unassigned
ASV466	Bacteria	Cyanobacteria	Cyanobacteriia	Synechococcales	Cyanobiaceae	Cyanobium_PCC-6307	Unassigned
ASV1675	Bacteria	Cyanobacteria	Cyanobacteriia	Synechococcales	Cyanobiaceae	Synechococcus_CC9902	Unassigned
ASV2372	Bacteria	Cyanobacteria	Cyanobacteriia	Synechococcales	Cyanobiaceae	Unassigned	Unassigned
ASV2374	Bacteria	Cyanobacteria	Cyanobacteriia	Synechococcales	Cyanobiaceae	Unassigned	Unassigned
ASV2825	Bacteria	Cyanobacteria	Cyanobacteriia	Synechococcales	Cyanobiaceae	Unassigned	Unassigned
ASV2891	Bacteria	Cyanobacteria	Cyanobacteriia	Synechococcales	Cyanobiaceae	Unassigned	Unassigned
ASV3028	Bacteria	Cyanobacteria	Cyanobacteriia	Synechococcales	Cyanobiaceae	Cyanobium_PCC-6307	Unassigned
ASV3592	Bacteria	Cyanobacteria	Cyanobacteriia	Synechococcales	Cyanobiaceae	Unassigned	Unassigned
ASV3900	Bacteria	Cyanobacteria	Cyanobacteriia	Synechococcales	Cyanobiaceae	Unassigned	Unassigned
ASV3931	Bacteria	Cyanobacteria	Cyanobacteriia	Synechococcales	Cyanobiaceae	Unassigned	Unassigned
ASV4141	Bacteria	Cyanobacteria	Cyanobacteriia	Synechococcales	Cyanobiaceae	Unassigned	Unassigned
ASV4161	Bacteria	Cyanobacteria	Cyanobacteriia	Synechococcales	Cyanobiaceae	Synechococcus_CC9902	unidentified_marine
ASV4458	Bacteria	Cyanobacteria	Cyanobacteriia	Synechococcales	Cyanobiaceae	Unassigned	Unassigned
ASV4484	Bacteria	Cyanobacteria	Cyanobacteriia	Synechococcales	Cyanobiaceae	Synechococcus_CC9902	unidentified_marine
ASV4781	Bacteria	Cyanobacteria	Cyanobacteriia	Synechococcales	Cyanobiaceae	Synechococcus_CC9902	unidentified_marine
ASV4796	Bacteria	Cyanobacteria	Cyanobacteriia	Synechococcales	Cyanobiaceae	Prochlorococcus_MIT9313	Unassigned
ASV4809	Bacteria	Cyanobacteria	Cyanobacteriia	Synechococcales	Cyanobiaceae	Unassigned	Unassigned
ASV4849	Bacteria	Cyanobacteria	Cyanobacteriia	Synechococcales	Cyanobiaceae	Unassigned	Unassigned
ASV5293	Bacteria	Cyanobacteria	Cyanobacteriia	Synechococcales	Cyanobiaceae	Prochlorococcus_MIT9313	Unassigned
ASV5761	Bacteria	Cyanobacteria	Cyanobacteriia	Synechococcales	Cyanobiaceae	Unassigned	Unassigned
ASV5866	Bacteria	Cyanobacteria	Cyanobacteriia	Synechococcales	Cyanobiaceae	Unassigned	Unassigned
ASV5888	Bacteria	Cyanobacteria	Cyanobacteriia	Synechococcales	Cyanobiaceae	Unassigned	Unassigned
ASV6530	Bacteria	Cyanobacteria	Cyanobacteriia	Synechococcales	Cyanobiaceae	Prochlorococcus_MIT9313	Unassigned
ASV6562	Bacteria	Cyanobacteria	Cyanobacteriia	Synechococcales	Cyanobiaceae	Unassigned	Unassigned
ASV6646	Bacteria	Cyanobacteria	Cyanobacteriia	Synechococcales	Cyanobiaceae	Unassigned	Unassigned
ASV7550	Bacteria	Cyanobacteria	Cyanobacteriia	Synechococcales	Cyanobiaceae	Unassigned	Unassigned
ASV7559	Bacteria	Cyanobacteria	Cyanobacteriia	Synechococcales	Cyanobiaceae	Unassigned	Unassigned
ASV7600	Bacteria	Cyanobacteria	Cyanobacteriia	Synechococcales	Cyanobiaceae	Unassigned	Unassigned
ASV7783	Bacteria	Cyanobacteria	Cyanobacteriia	Synechococcales	Cyanobiaceae	Unassigned	Unassigned
ASV7806	Bacteria	Cyanobacteria	Cyanobacteriia	Synechococcales	Cyanobiaceae	Unassigned	Unassigned
ASV7844	Bacteria	Cyanobacteria	Cyanobacteriia	Synechococcales	Cyanobiaceae	Unassigned	Unassigned
ASV7860	Bacteria	Cyanobacteria	Cyanobacteriia	Synechococcales	Cyanobiaceae	Prochlorococcus_MIT9313	Unassigned
ASV9173	Bacteria	Cyanobacteria	Cyanobacteriia	Synechococcales	Cyanobiaceae	Unassigned	Unassigned
ASV9233	Bacteria	Cyanobacteria	Cyanobacteriia	Synechococcales	Cyanobiaceae	Prochlorococcus_MIT9313	Unassigned
ASV9238	Bacteria	Cyanobacteria	Cyanobacteriia	Synechococcales	Cyanobiaceae	Prochlorococcus_MIT9313	Unassigned
ASV9459	Bacteria	Cyanobacteria	Cyanobacteriia	Synechococcales	Cyanobiaceae	Unassigned	Unassigned
ASV11256	Bacteria	Cyanobacteria	Cyanobacteriia	Synechococcales	Cyanobiaceae	Prochlorococcus_MIT9313	Unassigned
ASV11263	Bacteria	Cyanobacteria	Cyanobacteriia	Synechococcales	Cyanobiaceae	Unassigned	Unassigned
ASV11274	Bacteria	Cyanobacteria	Cyanobacteriia	Synechococcales	Cyanobiaceae	Unassigned	Unassigned
ASV11281	Bacteria	Cyanobacteria	Cyanobacteriia	Synechococcales	Cyanobiaceae	Unassigned	Unassigned
ASV11462	Bacteria	Cyanobacteria	Cyanobacteriia	Synechococcales	Cyanobiaceae	Cyanobium_PCC-6307	Unassigned
ASV11616	Bacteria	Cyanobacteria	Cyanobacteriia	Synechococcales	Cyanobiaceae	Unassigned	Unassigned
ASV11736	Bacteria	Cyanobacteria	Cyanobacteriia	Synechococcales	Cyanobiaceae	Prochlorococcus_MIT9313	Unassigned
ASV14732	Bacteria	Cyanobacteria	Cyanobacteriia	Synechococcales	Cyanobiaceae	Synechococcus_CC9902	Unassigned
ASV14944	Bacteria	Cyanobacteria	Cyanobacteriia	Synechococcales	Cyanobiaceae	Prochlorococcus_MIT9313	Unassigned
ASV15499	Bacteria	Cyanobacteria	Cyanobacteriia	Synechococcales	Cyanobiaceae	Prochlorococcus_MIT9313	Synechococcus_sp.
ASV18533	Bacteria	Cyanobacteria	Cyanobacteriia	Synechococcales	Cyanobiaceae	Synechococcus_CC9902	Unassigned
ASV19424	Bacteria	Cyanobacteria	Cyanobacteriia	Synechococcales	Cyanobiaceae	Prochlorococcus_MIT9313	Unassigned
ASV108	Bacteria	Bacteroidota	Bacteroidia	Cytophagales	Cyclobacteriaceae	Algoriphagus	Algoriphagus_sp.
ASV117	Bacteria	Bacteroidota	Bacteroidia	Cytophagales	Cyclobacteriaceae	Marinoscillum	Unassigned
ASV145	Bacteria	Bacteroidota	Bacteroidia	Cytophagales	Cyclobacteriaceae	Marinoscillum	marine_metagenome
ASV668	Bacteria	Bacteroidota	Bacteroidia	Cytophagales	Cyclobacteriaceae	Fabibacter	uncultured_bacterium
ASV1196	Bacteria	Bacteroidota	Bacteroidia	Cytophagales	Cyclobacteriaceae	Marinoscillum	Unassigned
ASV3001	Bacteria	Bacteroidota	Bacteroidia	Cytophagales	Cyclobacteriaceae	Marinoscillum	Unassigned
ASV3582	Bacteria	Bacteroidota	Bacteroidia	Cytophagales	Cyclobacteriaceae	Fabibacter	uncultured_bacterium
ASV3917	Bacteria	Bacteroidota	Bacteroidia	Cytophagales	Cyclobacteriaceae	Algoriphagus	Algoriphagus_sp.
ASV4016	Bacteria	Bacteroidota	Bacteroidia	Cytophagales	Cyclobacteriaceae	Unassigned	Unassigned
ASV4181	Bacteria	Bacteroidota	Bacteroidia	Cytophagales	Cyclobacteriaceae	Algoriphagus	Unassigned
ASV4455	Bacteria	Bacteroidota	Bacteroidia	Cytophagales	Cyclobacteriaceae	Fabibacter	uncultured_bacterium
ASV4596	Bacteria	Bacteroidota	Bacteroidia	Cytophagales	Cyclobacteriaceae	Ekhidna	Unassigned
ASV6696	Bacteria	Bacteroidota	Bacteroidia	Cytophagales	Cyclobacteriaceae	Fabibacter	uncultured_bacterium
ASV7821	Bacteria	Bacteroidota	Bacteroidia	Cytophagales	Cyclobacteriaceae	Echinicola	Echinicola_vietnamensis
ASV9224	Bacteria	Bacteroidota	Bacteroidia	Cytophagales	Cyclobacteriaceae	Unassigned	Unassigned
ASV9303	Bacteria	Bacteroidota	Bacteroidia	Cytophagales	Cyclobacteriaceae	Unassigned	Unassigned
ASV11740	Bacteria	Bacteroidota	Bacteroidia	Cytophagales	Cyclobacteriaceae	Unassigned	Unassigned
ASV14874	Bacteria	Bacteroidota	Bacteroidia	Cytophagales	Cyclobacteriaceae	uncultured	Unassigned
ASV15099	Bacteria	Bacteroidota	Bacteroidia	Cytophagales	Cyclobacteriaceae	Fabibacter	uncultured_bacterium
ASV15186	Bacteria	Bacteroidota	Bacteroidia	Cytophagales	Cyclobacteriaceae	Ekhidna	Unassigned
ASV15309	Bacteria	Bacteroidota	Bacteroidia	Cytophagales	Cyclobacteriaceae	Marinoscillum	uncultured_Cytophagia
ASV18518	Bacteria	Bacteroidota	Bacteroidia	Cytophagales	Cyclobacteriaceae	Unassigned	Unassigned
ASV18757	Bacteria	Bacteroidota	Bacteroidia	Cytophagales	Cyclobacteriaceae	Unassigned	Unassigned
ASV18931	Bacteria	Bacteroidota	Bacteroidia	Cytophagales	Cyclobacteriaceae	Unassigned	Unassigned
ASV19150	Bacteria	Bacteroidota	Bacteroidia	Cytophagales	Cyclobacteriaceae	uncultured	uncultured_Bacteroidetes
ASV19320	Bacteria	Bacteroidota	Bacteroidia	Cytophagales	Cyclobacteriaceae	Unassigned	Unassigned
ASV19764	Bacteria	Bacteroidota	Bacteroidia	Cytophagales	Cyclobacteriaceae	uncultured	uncultured_marine
ASV19818	Bacteria	Bacteroidota	Bacteroidia	Cytophagales	Cyclobacteriaceae	Marinoscillum	uncultured_Cytophagia
ASV19821	Bacteria	Bacteroidota	Bacteroidia	Cytophagales	Cyclobacteriaceae	Unassigned	Unassigned
ASV19869	Bacteria	Bacteroidota	Bacteroidia	Cytophagales	Cyclobacteriaceae	Unassigned	Unassigned
ASV19949	Bacteria	Bacteroidota	Bacteroidia	Cytophagales	Cyclobacteriaceae	Unassigned	Unassigned
ASV132	Bacteria	Dadabacteria	Dadabacteriia	Dadabacteriales	Dadabacteriales	Dadabacteriales	marine_metagenome
ASV235	Bacteria	Dadabacteria	Dadabacteriia	Dadabacteriales	Dadabacteriales	Dadabacteriales	metagenome
ASV11187	Bacteria	Dadabacteria	Dadabacteriia	Dadabacteriales	Dadabacteriales	Dadabacteriales	marine_metagenome
ASV11451	Bacteria	Dadabacteria	Dadabacteriia	Dadabacteriales	Dadabacteriales	Dadabacteriales	metagenome
ASV14737	Bacteria	Dadabacteria	Dadabacteriia	Dadabacteriales	Dadabacteriales	Dadabacteriales	uncultured_bacterium
ASV19112	Bacteria	Dadabacteria	Dadabacteriia	Dadabacteriales	Dadabacteriales	Dadabacteriales	uncultured_bacterium
ASV19386	Bacteria	Dadabacteria	Dadabacteriia	Dadabacteriales	Dadabacteriales	Dadabacteriales	uncultured_Desulfovibrionales
ASV19533	Bacteria	Dadabacteria	Dadabacteriia	Dadabacteriales	Dadabacteriales	Dadabacteriales	uncultured_bacterium
ASV19915	Bacteria	Dadabacteria	Dadabacteriia	Dadabacteriales	Dadabacteriales	Dadabacteriales	metagenome
ASV2698	Bacteria	Proteobacteria	Alphaproteobacteria	Defluviicoccales	Defluviicoccaceae	Defluviicoccus	uncultured_Alphaproteobacteria
ASV5255	Bacteria	Proteobacteria	Alphaproteobacteria	Defluviicoccales	Defluviicoccaceae	Defluviicoccus	Unassigned
ASV5817	Bacteria	Proteobacteria	Alphaproteobacteria	Defluviicoccales	Defluviicoccaceae	Defluviicoccus	uncultured_Alphaproteobacteria
ASV9327	Bacteria	Proteobacteria	Alphaproteobacteria	Defluviicoccales	Defluviicoccaceae	Defluviicoccus	Unassigned
ASV14342	Bacteria	Proteobacteria	Alphaproteobacteria	Defluviicoccales	Defluviicoccaceae	Defluviicoccus	uncultured_Alphaproteobacteria
ASV15071	Bacteria	Proteobacteria	Alphaproteobacteria	Defluviicoccales	Defluviicoccaceae	Defluviicoccus	uncultured_Rhodospirillaceae
ASV15118	Bacteria	Proteobacteria	Alphaproteobacteria	Defluviicoccales	Defluviicoccaceae	Defluviicoccus	Unassigned
ASV18930	Bacteria	Proteobacteria	Alphaproteobacteria	Defluviicoccales	Defluviicoccaceae	Defluviicoccus	Unassigned
ASV19168	Bacteria	Proteobacteria	Alphaproteobacteria	Defluviicoccales	Defluviicoccaceae	Defluviicoccus	uncultured_Alphaproteobacteria
ASV19440	Bacteria	Proteobacteria	Alphaproteobacteria	Defluviicoccales	Defluviicoccaceae	Defluviicoccus	uncultured_Alphaproteobacteria
ASV8646	Bacteria	Firmicutes	Clostridia	Lachnospirales	Defluviitaleaceae	Defluviitaleaceae_UCG-011	Clostridia_bacterium
ASV9188	Bacteria	Firmicutes	Clostridia	Lachnospirales	Defluviitaleaceae	Defluviitaleaceae_UCG-011	Unassigned
ASV15188	Bacteria	Firmicutes	Clostridia	Lachnospirales	Defluviitaleaceae	Defluviitaleaceae_UCG-011	Clostridia_bacterium
ASV943	Bacteria	Deinococcota	Deinococci	Deinococcales	Deinococcaceae	Deinococcus	Deinococcus_actinosclerus
ASV978	Bacteria	Deinococcota	Deinococci	Deinococcales	Deinococcaceae	Deinococcus	uncultured_Deinococcus
ASV1278	Bacteria	Deinococcota	Deinococci	Deinococcales	Deinococcaceae	Deinococcus	Unassigned
ASV1324	Bacteria	Deinococcota	Deinococci	Deinococcales	Deinococcaceae	Deinococcus	Deinococcus_ficus
ASV1483	Bacteria	Deinococcota	Deinococci	Deinococcales	Deinococcaceae	Deinococcus	Deinococcus_misasensis
ASV2016	Bacteria	Deinococcota	Deinococci	Deinococcales	Deinococcaceae	Deinococcus	Deinococcus_carri
ASV2150	Bacteria	Deinococcota	Deinococci	Deinococcales	Deinococcaceae	Deinococcus	Deinococcus_gobiensis
ASV3160	Bacteria	Deinococcota	Deinococci	Deinococcales	Deinococcaceae	Deinococcus	Deinococcus_swuensis
ASV9213	Bacteria	Deinococcota	Deinococci	Deinococcales	Deinococcaceae	Deinococcus	Deinococcus_actinosclerus
ASV11349	Bacteria	Deinococcota	Deinococci	Deinococcales	Deinococcaceae	Deinococcus	Deinococcus_aquiradiocola
ASV14433	Bacteria	Deinococcota	Deinococci	Deinococcales	Deinococcaceae	Deinococcus	Unassigned
ASV14853	Bacteria	Deinococcota	Deinococci	Deinococcales	Deinococcaceae	Deinococcus	Unassigned
ASV15193	Bacteria	Deinococcota	Deinococci	Deinococcales	Deinococcaceae	Deinococcus	Unassigned
ASV15287	Bacteria	Deinococcota	Deinococci	Deinococcales	Deinococcaceae	Deinococcus	Deinococcus_aquiradiocola
ASV11801	Bacteria	Actinobacteriota	Actinobacteria	Micrococcales	Dermabacteraceae	Brachybacterium	Unassigned
ASV18924	Bacteria	Actinobacteriota	Actinobacteria	Micrococcales	Dermabacteraceae	Brachybacterium	Unassigned
ASV9423	Bacteria	Firmicutes	Desulfotomaculia	Desulfotomaculales	Desulfallas-Sporotomaculum	BRH-c8a	uncultured_bacterium
ASV5887	Bacteria	Desulfobacterota	Desulfobacteria	Desulfatiglandales	Desulfatiglandaceae	Desulfatiglans	Unassigned
ASV6600	Bacteria	Desulfobacterota	Desulfobacteria	Desulfatiglandales	Desulfatiglandaceae	Desulfatiglans	Unassigned
ASV7811	Bacteria	Desulfobacterota	Desulfobacteria	Desulfatiglandales	Desulfatiglandaceae	Desulfatiglans	Unassigned
ASV9035	Bacteria	Desulfobacterota	Desulfobacteria	Desulfatiglandales	Desulfatiglandaceae	Desulfatiglans	Unassigned
ASV14498	Bacteria	Desulfobacterota	Desulfobacteria	Desulfatiglandales	Desulfatiglandaceae	Desulfatiglans	Unassigned
ASV18515	Bacteria	Desulfobacterota	Desulfobacteria	Desulfatiglandales	Desulfatiglandaceae	Desulfatiglans	Unassigned
ASV19274	Bacteria	Desulfobacterota	Desulfobacteria	Desulfatiglandales	Desulfatiglandaceae	Desulfatiglans	Unassigned
ASV19481	Bacteria	Desulfobacterota	Desulfobacteria	Desulfatiglandales	Desulfatiglandaceae	Desulfatiglans	Unassigned
ASV18739	Bacteria	Desulfobacterota	Desulfobaccia	Desulfobaccales	Desulfobaccaceae	Desulfobacca	Unassigned
ASV1459	Bacteria	Desulfobacterota	Desulfobacteria	Desulfobacterales	Desulfobacteraceae	Desulfotignum	uncultured_bacterium
ASV2442	Bacteria	Desulfobacterota	Desulfobacteria	Desulfobacterales	Desulfobacteraceae	Desulfobacter	Unassigned
ASV7645	Bacteria	Desulfobacterota	Desulfobacteria	Desulfobacterales	Desulfobacteraceae	Desulfobacter	uncultured_bacterium
ASV14567	Bacteria	Desulfobacterota	Desulfobacteria	Desulfobacterales	Desulfobacteraceae	Desulfobacter	uncultured_Desulfobacteraceae
ASV14814	Bacteria	Desulfobacterota	Desulfobacteria	Desulfobacterales	Desulfobacteraceae	Desulfobacter	Unassigned
ASV14894	Bacteria	Desulfobacterota	Desulfobacteria	Desulfobacterales	Desulfobacteraceae	Desulfobacter	uncultured_bacterium
ASV15515	Bacteria	Desulfobacterota	Desulfobacteria	Desulfobacterales	Desulfobacteraceae	Unassigned	Unassigned
ASV18459	Bacteria	Desulfobacterota	Desulfobacteria	Desulfobacterales	Desulfobacteraceae	Desulfocella	Desulfocella_sp.
ASV18896	Bacteria	Desulfobacterota	Desulfobacteria	Desulfobacterales	Desulfobacteraceae	Desulfobacter	Desulfobacter_postgatei
ASV19032	Bacteria	Desulfobacterota	Desulfobacteria	Desulfobacterales	Desulfobacteraceae	Unassigned	Unassigned
ASV2111	Bacteria	Desulfobacterota	Desulfobulbia	Desulfobulbales	Desulfobulbaceae	Desulfobulbus	Unassigned
ASV14675	Bacteria	Desulfobacterota	Desulfobulbia	Desulfobulbales	Desulfobulbaceae	Desulfobulbus	Unassigned
ASV14931	Bacteria	Desulfobacterota	Desulfobulbia	Desulfobulbales	Desulfobulbaceae	uncultured	Unassigned
ASV19656	Bacteria	Desulfobacterota	Desulfobulbia	Desulfobulbales	Desulfobulbaceae	Unassigned	Unassigned
ASV1081	Bacteria	Desulfobacterota	Desulfobulbia	Desulfobulbales	Desulfocapsaceae	uncultured	uncultured_delta
ASV2949	Bacteria	Desulfobacterota	Desulfobulbia	Desulfobulbales	Desulfocapsaceae	Desulfofustis	uncultured_bacterium
ASV4483	Bacteria	Desulfobacterota	Desulfobulbia	Desulfobulbales	Desulfocapsaceae	uncultured	Unassigned
ASV4852	Bacteria	Desulfobacterota	Desulfobulbia	Desulfobulbales	Desulfocapsaceae	uncultured	Unassigned
ASV5803	Bacteria	Desulfobacterota	Desulfobulbia	Desulfobulbales	Desulfocapsaceae	uncultured	Unassigned
ASV5911	Bacteria	Desulfobacterota	Desulfobulbia	Desulfobulbales	Desulfocapsaceae	Unassigned	Unassigned
ASV6533	Bacteria	Desulfobacterota	Desulfobulbia	Desulfobulbales	Desulfocapsaceae	uncultured	Unassigned
ASV9221	Bacteria	Desulfobacterota	Desulfobulbia	Desulfobulbales	Desulfocapsaceae	uncultured	Unassigned
ASV4431	Bacteria	Desulfobacterota	Desulfovibrionia	Desulfovibrionales	Desulfomicrobiaceae	Desulfomicrobium	Desulfomicrobium_baculatum
ASV7643	Bacteria	Desulfobacterota	Desulfovibrionia	Desulfovibrionales	Desulfomicrobiaceae	Desulfomicrobium	uncultured_bacterium
ASV7556	Bacteria	Desulfobacterota	Desulfovibrionia	Desulfovibrionales	Desulfonatronovibrionaceae	Desulfonatronovibrionaceae	uncultured_organism
ASV2444	Bacteria	Desulfobacterota	Desulfovibrionia	Desulfovibrionales	Desulfoplanaceae	Desulfoplanes	uncultured_organism
ASV1331	Bacteria	Desulfobacterota	Desulfobacteria	Desulfobacterales	Desulfosarcinaceae	Sva0081_sediment_group	Unassigned
ASV1372	Bacteria	Desulfobacterota	Desulfobacteria	Desulfobacterales	Desulfosarcinaceae	Sva0081_sediment_group	Unassigned
ASV1679	Bacteria	Desulfobacterota	Desulfobacteria	Desulfobacterales	Desulfosarcinaceae	uncultured	uncultured_delta
ASV2112	Bacteria	Desulfobacterota	Desulfobacteria	Desulfobacterales	Desulfosarcinaceae	Sva0081_sediment_group	Unassigned
ASV2210	Bacteria	Desulfobacterota	Desulfobacteria	Desulfobacterales	Desulfosarcinaceae	Sva0081_sediment_group	Unassigned
ASV2612	Bacteria	Desulfobacterota	Desulfobacteria	Desulfobacterales	Desulfosarcinaceae	Sva0081_sediment_group	Unassigned
ASV2703	Bacteria	Desulfobacterota	Desulfobacteria	Desulfobacterales	Desulfosarcinaceae	Unassigned	Unassigned
ASV3044	Bacteria	Desulfobacterota	Desulfobacteria	Desulfobacterales	Desulfosarcinaceae	Sva0081_sediment_group	uncultured_delta
ASV3138	Bacteria	Desulfobacterota	Desulfobacteria	Desulfobacterales	Desulfosarcinaceae	Sva0081_sediment_group	Unassigned
ASV3220	Bacteria	Desulfobacterota	Desulfobacteria	Desulfobacterales	Desulfosarcinaceae	Sva0081_sediment_group	Unassigned
ASV3894	Bacteria	Desulfobacterota	Desulfobacteria	Desulfobacterales	Desulfosarcinaceae	Sva0081_sediment_group	Unassigned
ASV4782	Bacteria	Desulfobacterota	Desulfobacteria	Desulfobacterales	Desulfosarcinaceae	Unassigned	Unassigned
ASV4829	Bacteria	Desulfobacterota	Desulfobacteria	Desulfobacterales	Desulfosarcinaceae	Sva0081_sediment_group	Unassigned
ASV5782	Bacteria	Desulfobacterota	Desulfobacteria	Desulfobacterales	Desulfosarcinaceae	Sva0081_sediment_group	uncultured_delta
ASV5783	Bacteria	Desulfobacterota	Desulfobacteria	Desulfobacterales	Desulfosarcinaceae	uncultured	Unassigned
ASV6702	Bacteria	Desulfobacterota	Desulfobacteria	Desulfobacterales	Desulfosarcinaceae	Sva0081_sediment_group	Unassigned
ASV6738	Bacteria	Desulfobacterota	Desulfobacteria	Desulfobacterales	Desulfosarcinaceae	Sva0081_sediment_group	Unassigned
ASV7610	Bacteria	Desulfobacterota	Desulfobacteria	Desulfobacterales	Desulfosarcinaceae	Unassigned	Unassigned
ASV7655	Bacteria	Desulfobacterota	Desulfobacteria	Desulfobacterales	Desulfosarcinaceae	Unassigned	Unassigned
ASV9222	Bacteria	Desulfobacterota	Desulfobacteria	Desulfobacterales	Desulfosarcinaceae	uncultured	uncultured_delta
ASV9346	Bacteria	Desulfobacterota	Desulfobacteria	Desulfobacterales	Desulfosarcinaceae	Sva0081_sediment_group	Unassigned
ASV11167	Bacteria	Desulfobacterota	Desulfobacteria	Desulfobacterales	Desulfosarcinaceae	Desulfosarcina	Unassigned
ASV11711	Bacteria	Desulfobacterota	Desulfobacteria	Desulfobacterales	Desulfosarcinaceae	Unassigned	Unassigned
ASV14654	Bacteria	Desulfobacterota	Desulfobacteria	Desulfobacterales	Desulfosarcinaceae	SEEP-SRB1	uncultured_delta
ASV14994	Bacteria	Desulfobacterota	Desulfobacteria	Desulfobacterales	Desulfosarcinaceae	SEEP-SRB1	Unassigned
ASV19683	Bacteria	Desulfobacterota	Desulfobacteria	Desulfobacterales	Desulfosarcinaceae	Unassigned	Unassigned
ASV14375	Bacteria	Firmicutes	Desulfotomaculia	Desulfotomaculales	Desulfotomaculales	Desulfurispora	Unassigned
ASV2907	Bacteria	Desulfobacterota	Desulfovibrionia	Desulfovibrionales	Desulfovibrionaceae	Halodesulfovibrio	Unassigned
ASV7554	Bacteria	Desulfobacterota	Desulfovibrionia	Desulfovibrionales	Desulfovibrionaceae	Desulfovibrio	Unassigned
ASV11360	Bacteria	Desulfobacterota	Desulfovibrionia	Desulfovibrionales	Desulfovibrionaceae	Bilophila	Unassigned
ASV14524	Bacteria	Desulfobacterota	Desulfovibrionia	Desulfovibrionales	Desulfovibrionaceae	Desulfovibrio	Unassigned
ASV14674	Bacteria	Desulfobacterota	Desulfovibrionia	Desulfovibrionales	Desulfovibrionaceae	Desulfovibrio	Unassigned
ASV14850	Bacteria	Desulfobacterota	Desulfovibrionia	Desulfovibrionales	Desulfovibrionaceae	Halodesulfovibrio	Unassigned
ASV14975	Bacteria	Desulfobacterota	Desulfovibrionia	Desulfovibrionales	Desulfovibrionaceae	Desulfovibrio	Unassigned
ASV18556	Bacteria	Desulfobacterota	Desulfovibrionia	Desulfovibrionales	Desulfovibrionaceae	Halodesulfovibrio	Unassigned
ASV18560	Bacteria	Desulfobacterota	Desulfovibrionia	Desulfovibrionales	Desulfovibrionaceae	Unassigned	Unassigned
ASV19020	Bacteria	Desulfobacterota	Desulfovibrionia	Desulfovibrionales	Desulfovibrionaceae	Lawsonia	uncultured_bacterium
ASV19045	Bacteria	Desulfobacterota	Desulfovibrionia	Desulfovibrionales	Desulfovibrionaceae	Desulfovibrio	Desulfovibrio_fairfieldensis
ASV7543	Bacteria	Firmicutes	Clostridia	Peptostreptococcales-Tissierellales	Dethiosulfatibacteraceae	Dethiosulfatibacter	uncultured_organism
ASV101	Bacteria	Verrucomicrobiota	Verrucomicrobiae	Verrucomicrobiales	DEV007	DEV007	uncultured_marine
ASV3443	Bacteria	Verrucomicrobiota	Verrucomicrobiae	Verrucomicrobiales	DEV007	DEV007	uncultured_bacterium
ASV4399	Bacteria	Verrucomicrobiota	Verrucomicrobiae	Verrucomicrobiales	DEV007	DEV007	Unassigned
ASV11353	Bacteria	Verrucomicrobiota	Verrucomicrobiae	Verrucomicrobiales	DEV007	DEV007	uncultured_bacterium
ASV11704	Bacteria	Verrucomicrobiota	Verrucomicrobiae	Verrucomicrobiales	DEV007	DEV007	uncultured_bacterium
ASV14870	Bacteria	Verrucomicrobiota	Verrucomicrobiae	Verrucomicrobiales	DEV007	DEV007	uncultured_bacterium
ASV15020	Bacteria	Verrucomicrobiota	Verrucomicrobiae	Verrucomicrobiales	DEV007	DEV007	Unassigned
ASV15167	Bacteria	Verrucomicrobiota	Verrucomicrobiae	Verrucomicrobiales	DEV007	DEV007	uncultured_bacterium
ASV15334	Bacteria	Verrucomicrobiota	Verrucomicrobiae	Verrucomicrobiales	DEV007	DEV007	Unassigned
ASV15401	Bacteria	Verrucomicrobiota	Verrucomicrobiae	Verrucomicrobiales	DEV007	DEV007	Unassigned
ASV19206	Bacteria	Verrucomicrobiota	Verrucomicrobiae	Verrucomicrobiales	DEV007	DEV007	Unassigned
ASV19208	Bacteria	Verrucomicrobiota	Verrucomicrobiae	Verrucomicrobiales	DEV007	DEV007	Unassigned
ASV659	Bacteria	Proteobacteria	Alphaproteobacteria	Rhizobiales	Devosiaceae	Devosia	Devosia_riboflavina
ASV1189	Bacteria	Proteobacteria	Alphaproteobacteria	Rhizobiales	Devosiaceae	Devosia	Devosia_pacifica
ASV15280	Bacteria	Proteobacteria	Alphaproteobacteria	Rhizobiales	Devosiaceae	Maritalea	Unassigned
ASV18735	Bacteria	Proteobacteria	Alphaproteobacteria	Rhizobiales	Devosiaceae	Unassigned	Unassigned
ASV19267	Bacteria	Proteobacteria	Alphaproteobacteria	Rhizobiales	Devosiaceae	Unassigned	Unassigned
ASV1264	Bacteria	Actinobacteriota	Actinobacteria	Corynebacteriales	Dietziaceae	Dietzia	Dietzia_maris
ASV14711	Bacteria	Actinobacteriota	Actinobacteria	Corynebacteriales	Dietziaceae	Dietzia	Dietzia_maris
ASV3026	Bacteria	Bacteroidota	Bacteroidia	Bacteroidales	Dysgonomonadaceae	Unassigned	Unassigned
ASV5208	Bacteria	Bacteroidota	Bacteroidia	Bacteroidales	Dysgonomonadaceae	Unassigned	Unassigned
ASV9097	Bacteria	Bacteroidota	Bacteroidia	Bacteroidales	Dysgonomonadaceae	Unassigned	Unassigned
ASV11159	Bacteria	Proteobacteria	Gammaproteobacteria	EC3	EC3	EC3	Unassigned
ASV113	Bacteria	Proteobacteria	Gammaproteobacteria	Ectothiorhodospirales	Ectothiorhodospiraceae	uncultured	uncultured_marine
ASV228	Bacteria	Proteobacteria	Gammaproteobacteria	Ectothiorhodospirales	Ectothiorhodospiraceae	uncultured	marine_metagenome
ASV372	Bacteria	Proteobacteria	Gammaproteobacteria	Ectothiorhodospirales	Ectothiorhodospiraceae	uncultured	marine_metagenome
ASV449	Bacteria	Proteobacteria	Gammaproteobacteria	Ectothiorhodospirales	Ectothiorhodospiraceae	uncultured	uncultured_marine
ASV1028	Bacteria	Proteobacteria	Gammaproteobacteria	Ectothiorhodospirales	Ectothiorhodospiraceae	uncultured	Unassigned
ASV9351	Bacteria	Proteobacteria	Gammaproteobacteria	Ectothiorhodospirales	Ectothiorhodospiraceae	uncultured	uncultured_marine
ASV9362	Bacteria	Proteobacteria	Gammaproteobacteria	Ectothiorhodospirales	Ectothiorhodospiraceae	uncultured	uncultured_marine
ASV11541	Bacteria	Proteobacteria	Gammaproteobacteria	Ectothiorhodospirales	Ectothiorhodospiraceae	Thiogranum	Unassigned
ASV14655	Bacteria	Proteobacteria	Gammaproteobacteria	Ectothiorhodospirales	Ectothiorhodospiraceae	uncultured	marine_metagenome
ASV1176	Bacteria	Myxococcota	Polyangia	Polyangiales	Eel-36e1D6	Eel-36e1D6	uncultured_delta
ASV2466	Bacteria	Myxococcota	Polyangia	Polyangiales	Eel-36e1D6	Eel-36e1D6	uncultured_delta
ASV15508	Bacteria	Myxococcota	Polyangia	Polyangiales	Eel-36e1D6	Eel-36e1D6	uncultured_delta
ASV19640	Bacteria	Proteobacteria	Alphaproteobacteria	Acetobacterales	Elioraeaceae	Elioraea	Unassigned
ASV4159	Bacteria	Proteobacteria	Gammaproteobacteria	Oceanospirillales	Endozoicomonadaceae	Endozoicomonas	Unassigned
ASV6551	Bacteria	Proteobacteria	Gammaproteobacteria	Oceanospirillales	Endozoicomonadaceae	Endozoicomonas	Unassigned
ASV6607	Bacteria	Proteobacteria	Gammaproteobacteria	Oceanospirillales	Endozoicomonadaceae	Endozoicomonas	Unassigned
ASV6642	Bacteria	Proteobacteria	Gammaproteobacteria	Oceanospirillales	Endozoicomonadaceae	Endozoicomonas	Unassigned
ASV6694	Bacteria	Proteobacteria	Gammaproteobacteria	Oceanospirillales	Endozoicomonadaceae	Endozoicomonas	uncultured_bacterium
ASV6733	Bacteria	Proteobacteria	Gammaproteobacteria	Oceanospirillales	Endozoicomonadaceae	Endozoicomonas	Unassigned
ASV9321	Bacteria	Proteobacteria	Gammaproteobacteria	Oceanospirillales	Endozoicomonadaceae	Endozoicomonas	Unassigned
ASV11365	Bacteria	Proteobacteria	Gammaproteobacteria	Oceanospirillales	Endozoicomonadaceae	Endozoicomonas	uncultured_bacterium
ASV1419	Bacteria	Proteobacteria	Gammaproteobacteria	Enterobacterales	Enterobacteriaceae	Escherichia-Shigella	Escherichia_coli
ASV1681	Bacteria	Proteobacteria	Gammaproteobacteria	Enterobacterales	Enterobacteriaceae	Unassigned	Unassigned
ASV2702	Bacteria	Proteobacteria	Gammaproteobacteria	Enterobacterales	Enterobacteriaceae	Unassigned	Unassigned
ASV11524	Bacteria	Proteobacteria	Gammaproteobacteria	Enterobacterales	Enterobacteriaceae	Unassigned	Unassigned
ASV15296	Bacteria	Proteobacteria	Gammaproteobacteria	Enterobacterales	Enterobacteriaceae	Escherichia-Shigella	Unassigned
ASV11553	Bacteria	Firmicutes	Bacilli	Entomoplasmatales	Entomoplasmatales_Incertae_Sedis	Candidatus_Hepatoplasma	Unassigned
ASV11800	Bacteria	Firmicutes	Bacilli	Entomoplasmatales	Entomoplasmatales_Incertae_Sedis	Candidatus_Hepatoplasma	Unassigned
ASV14707	Bacteria	Firmicutes	Bacilli	Entomoplasmatales	Entomoplasmatales_Incertae_Sedis	Candidatus_Hepatoplasma	Unassigned
ASV19902	Bacteria	Firmicutes	Bacilli	Entomoplasmatales	Entomoplasmatales_Incertae_Sedis	Candidatus_Hepatoplasma	Unassigned
ASV14755	Bacteria	Entotheonellaeota	Entotheonellia	Entotheonellales	Entotheonellaceae	Entotheonellaceae	uncultured_bacterium
ASV7573	Bacteria	Proteobacteria	Gammaproteobacteria	EPR3968-O8a-Bc78	EPR3968-O8a-Bc78	EPR3968-O8a-Bc78	uncultured_bacterium
ASV1409	Bacteria	Firmicutes	Bacilli	Erysipelotrichales	Erysipelatoclostridiaceae	Erysipelotrichaceae_UCG-003	uncultured_bacterium
ASV9316	Bacteria	Firmicutes	Bacilli	Erysipelotrichales	Erysipelatoclostridiaceae	Erysipelotrichaceae_UCG-003	Unassigned
ASV18448	Bacteria	Firmicutes	Bacilli	Erysipelotrichales	Erysipelatoclostridiaceae	Erysipelatoclostridium	Erysipelatoclostridium_ramosum
ASV18998	Bacteria	Firmicutes	Bacilli	Erysipelotrichales	Erysipelatoclostridiaceae	Catenibacterium	uncultured_bacterium
ASV1820	Bacteria	Firmicutes	Bacilli	Erysipelotrichales	Erysipelotrichaceae	Holdemanella	uncultured_bacterium
ASV4819	Bacteria	Firmicutes	Bacilli	Erysipelotrichales	Erysipelotrichaceae	Holdemanella	uncultured_bacterium
ASV14586	Bacteria	Firmicutes	Bacilli	Erysipelotrichales	Erysipelotrichaceae	Turicibacter	uncultured_bacterium
ASV19399	Bacteria	Firmicutes	Bacilli	Erysipelotrichales	Erysipelotrichaceae	Turicibacter	uncultured_bacterium
ASV3956	Bacteria	Firmicutes	Clostridia	Eubacteriales	Eubacteriaceae	Pseudoramibacter	uncultured_bacterium
ASV14712	Bacteria	Cyanobacteria	Cyanobacteriia	Eurycoccales	Eurycoccales_Incertae_Sedis	Synechococcus_PCC-7336	Unassigned
ASV14919	Bacteria	Cyanobacteria	Cyanobacteriia	Eurycoccales	Eurycoccales_Incertae_Sedis	Synechococcus_PCC-7336	Synechococcus_sp.
ASV734	Bacteria	Actinobacteriota	Actinobacteria	Euzebyales	Euzebyaceae	Euzebya	Euzebya_sp.
ASV9256	Bacteria	Actinobacteriota	Actinobacteria	Euzebyales	Euzebyaceae	Euzebya	Euzebya_sp.
ASV1251	Bacteria	Proteobacteria	Gammaproteobacteria	EV818SWSAP88	EV818SWSAP88	EV818SWSAP88	uncultured_gamma
ASV2333	Bacteria	Proteobacteria	Gammaproteobacteria	EV818SWSAP88	EV818SWSAP88	EV818SWSAP88	uncultured_bacterium
ASV6558	Bacteria	Proteobacteria	Gammaproteobacteria	EV818SWSAP88	EV818SWSAP88	EV818SWSAP88	uncultured_bacterium
ASV9241	Bacteria	Proteobacteria	Gammaproteobacteria	EV818SWSAP88	EV818SWSAP88	EV818SWSAP88	Unassigned
ASV14741	Bacteria	Proteobacteria	Gammaproteobacteria	EV818SWSAP88	EV818SWSAP88	EV818SWSAP88	uncultured_gamma
ASV19082	Bacteria	Proteobacteria	Gammaproteobacteria	EV818SWSAP88	EV818SWSAP88	EV818SWSAP88	unidentified_marine
ASV19500	Bacteria	Proteobacteria	Gammaproteobacteria	EV818SWSAP88	EV818SWSAP88	EV818SWSAP88	uncultured_gamma
ASV19756	Bacteria	Proteobacteria	Gammaproteobacteria	EV818SWSAP88	EV818SWSAP88	EV818SWSAP88	uncultured_bacterium
ASV19784	Bacteria	Proteobacteria	Gammaproteobacteria	EV818SWSAP88	EV818SWSAP88	EV818SWSAP88	Unassigned
ASV1293	Bacteria	Firmicutes	Bacilli	Exiguobacterales	Exiguobacteraceae	Exiguobacterium	Unassigned
ASV1583	Bacteria	Firmicutes	Bacilli	Exiguobacterales	Exiguobacteraceae	Exiguobacterium	Unassigned
ASV1720	Bacteria	Firmicutes	Bacilli	Exiguobacterales	Exiguobacteraceae	Exiguobacterium	Exiguobacterium_aurantiacum
ASV1815	Bacteria	Firmicutes	Bacilli	Exiguobacterales	Exiguobacteraceae	Exiguobacterium	Unassigned
ASV6531	Bacteria	Firmicutes	Bacilli	Exiguobacterales	Exiguobacteraceae	Exiguobacterium	Unassigned
ASV18778	Bacteria	Bacteroidota	Bacteroidia	Bacteroidales	F082	F082	uncultured_bacterium
ASV15275	Bacteria	Proteobacteria	Gammaproteobacteria	F9P41300-M23	F9P41300-M23	F9P41300-M23	uncultured_bacterium
ASV19914	Bacteria	Proteobacteria	Gammaproteobacteria	F9P41300-M23	F9P41300-M23	F9P41300-M23	uncultured_bacterium
ASV15016	Bacteria	Fibrobacterota	Fibrobacteria	Fibrobacterales	Fibrobacteraceae	uncultured	uncultured_deep-sea
ASV15435	Bacteria	Fibrobacterota	Fibrobacteria	Fibrobacterales	Fibrobacteraceae	uncultured	Unassigned
ASV18875	Bacteria	Fibrobacterota	Fibrobacteria	Fibrobacterales	Fibrobacteraceae	uncultured	uncultured_deep-sea
ASV18994	Bacteria	Fibrobacterota	Fibrobacteria	Fibrobacterales	Fibrobacteraceae	uncultured	uncultured_organism
ASV19520	Bacteria	Armatimonadota	Fimbriimonadia	Fimbriimonadales	Fimbriimonadaceae	Fimbriimonadaceae	Armatimonadetes_bacterium
ASV19935	Bacteria	Armatimonadota	Fimbriimonadia	Fimbriimonadales	Fimbriimonadaceae	Fimbriimonadaceae	Unassigned
ASV9226	Bacteria	Bacteroidota	Bacteroidia	Cytophagales	Flammeovirgaceae	Unassigned	Unassigned
ASV14583	Bacteria	Bacteroidota	Bacteroidia	Cytophagales	Flammeovirgaceae	uncultured	uncultured_bacterium
ASV19182	Bacteria	Bacteroidota	Bacteroidia	Cytophagales	Flammeovirgaceae	Flexithrix	uncultured_organism
ASV23	Bacteria	Bacteroidota	Bacteroidia	Flavobacteriales	Flavobacteriaceae	NS5_marine_group	Unassigned
ASV24	Bacteria	Bacteroidota	Bacteroidia	Flavobacteriales	Flavobacteriaceae	NS2b_marine_group	uncultured_marine
ASV49	Bacteria	Bacteroidota	Bacteroidia	Flavobacteriales	Flavobacteriaceae	NS4_marine_group	uncultured_bacterium
ASV52	Bacteria	Bacteroidota	Bacteroidia	Flavobacteriales	Flavobacteriaceae	NS4_marine_group	uncultured_bacterium
ASV66	Bacteria	Bacteroidota	Bacteroidia	Flavobacteriales	Flavobacteriaceae	NS4_marine_group	uncultured_bacterium
ASV173	Bacteria	Bacteroidota	Bacteroidia	Flavobacteriales	Flavobacteriaceae	Unassigned	Unassigned
ASV216	Bacteria	Bacteroidota	Bacteroidia	Flavobacteriales	Flavobacteriaceae	NS2b_marine_group	uncultured_marine
ASV233	Bacteria	Bacteroidota	Bacteroidia	Flavobacteriales	Flavobacteriaceae	NS4_marine_group	uncultured_bacterium
ASV253	Bacteria	Bacteroidota	Bacteroidia	Flavobacteriales	Flavobacteriaceae	NS4_marine_group	Unassigned
ASV265	Bacteria	Bacteroidota	Bacteroidia	Flavobacteriales	Flavobacteriaceae	NS2b_marine_group	uncultured_bacterium
ASV276	Bacteria	Bacteroidota	Bacteroidia	Flavobacteriales	Flavobacteriaceae	NS2b_marine_group	uncultured_marine
ASV284	Bacteria	Bacteroidota	Bacteroidia	Flavobacteriales	Flavobacteriaceae	NS2b_marine_group	uncultured_marine
ASV316	Bacteria	Bacteroidota	Bacteroidia	Flavobacteriales	Flavobacteriaceae	NS4_marine_group	uncultured_Flavobacteriaceae
ASV325	Bacteria	Bacteroidota	Bacteroidia	Flavobacteriales	Flavobacteriaceae	NS5_marine_group	Unassigned
ASV341	Bacteria	Bacteroidota	Bacteroidia	Flavobacteriales	Flavobacteriaceae	NS5_marine_group	uncultured_Flavobacteriaceae
ASV368	Bacteria	Bacteroidota	Bacteroidia	Flavobacteriales	Flavobacteriaceae	NS5_marine_group	Unassigned
ASV377	Bacteria	Bacteroidota	Bacteroidia	Flavobacteriales	Flavobacteriaceae	NS2b_marine_group	uncultured_marine
ASV385	Bacteria	Bacteroidota	Bacteroidia	Flavobacteriales	Flavobacteriaceae	NS5_marine_group	Unassigned
ASV411	Bacteria	Bacteroidota	Bacteroidia	Flavobacteriales	Flavobacteriaceae	NS5_marine_group	uncultured_Flavobacterium
ASV474	Bacteria	Bacteroidota	Bacteroidia	Flavobacteriales	Flavobacteriaceae	uncultured	Unassigned
ASV506	Bacteria	Bacteroidota	Bacteroidia	Flavobacteriales	Flavobacteriaceae	NS4_marine_group	Unassigned
ASV549	Bacteria	Bacteroidota	Bacteroidia	Flavobacteriales	Flavobacteriaceae	Leeuwenhoekiella	Leeuwenhoekiella_blandensis
ASV582	Bacteria	Bacteroidota	Bacteroidia	Flavobacteriales	Flavobacteriaceae	NS4_marine_group	uncultured_Flavobacteriaceae
ASV701	Bacteria	Bacteroidota	Bacteroidia	Flavobacteriales	Flavobacteriaceae	NS5_marine_group	Unassigned
ASV712	Bacteria	Bacteroidota	Bacteroidia	Flavobacteriales	Flavobacteriaceae	NS5_marine_group	Unassigned
ASV719	Bacteria	Bacteroidota	Bacteroidia	Flavobacteriales	Flavobacteriaceae	NS5_marine_group	uncultured_Flavobacteriaceae
ASV806	Bacteria	Bacteroidota	Bacteroidia	Flavobacteriales	Flavobacteriaceae	Gramella	uncultured_Gramella
ASV827	Bacteria	Bacteroidota	Bacteroidia	Flavobacteriales	Flavobacteriaceae	NS5_marine_group	Unassigned
ASV936	Bacteria	Bacteroidota	Bacteroidia	Flavobacteriales	Flavobacteriaceae	Unassigned	Unassigned
ASV949	Bacteria	Bacteroidota	Bacteroidia	Flavobacteriales	Flavobacteriaceae	NS5_marine_group	uncultured_Flavobacteriaceae
ASV994	Bacteria	Bacteroidota	Bacteroidia	Flavobacteriales	Flavobacteriaceae	NS5_marine_group	Unassigned
ASV1007	Bacteria	Bacteroidota	Bacteroidia	Flavobacteriales	Flavobacteriaceae	NS5_marine_group	Unassigned
ASV1129	Bacteria	Bacteroidota	Bacteroidia	Flavobacteriales	Flavobacteriaceae	Unassigned	Unassigned
ASV1195	Bacteria	Bacteroidota	Bacteroidia	Flavobacteriales	Flavobacteriaceae	Tenacibaculum	Unassigned
ASV1232	Bacteria	Bacteroidota	Bacteroidia	Flavobacteriales	Flavobacteriaceae	Leeuwenhoekiella	Unassigned
ASV1319	Bacteria	Bacteroidota	Bacteroidia	Flavobacteriales	Flavobacteriaceae	Mesoflavibacter	Mesoflavibacter_sp.
ASV1394	Bacteria	Bacteroidota	Bacteroidia	Flavobacteriales	Flavobacteriaceae	Mesonia	Unassigned
ASV1415	Bacteria	Bacteroidota	Bacteroidia	Flavobacteriales	Flavobacteriaceae	Tenacibaculum	Unassigned
ASV1461	Bacteria	Bacteroidota	Bacteroidia	Flavobacteriales	Flavobacteriaceae	Zunongwangia	Zunongwangia_profunda
ASV1550	Bacteria	Bacteroidota	Bacteroidia	Flavobacteriales	Flavobacteriaceae	Unassigned	Unassigned
ASV1664	Bacteria	Bacteroidota	Bacteroidia	Flavobacteriales	Flavobacteriaceae	Unassigned	Unassigned
ASV1688	Bacteria	Bacteroidota	Bacteroidia	Flavobacteriales	Flavobacteriaceae	Flavobacteriaceae	Aureicoccus_marinus
ASV1921	Bacteria	Bacteroidota	Bacteroidia	Flavobacteriales	Flavobacteriaceae	Tenacibaculum	Tenacibaculum_sp.
ASV2334	Bacteria	Bacteroidota	Bacteroidia	Flavobacteriales	Flavobacteriaceae	Unassigned	Unassigned
ASV2378	Bacteria	Bacteroidota	Bacteroidia	Flavobacteriales	Flavobacteriaceae	Muricauda	Muricauda_sp.
ASV2427	Bacteria	Bacteroidota	Bacteroidia	Flavobacteriales	Flavobacteriaceae	Gramella	Gramella_flava
ASV2474	Bacteria	Bacteroidota	Bacteroidia	Flavobacteriales	Flavobacteriaceae	Croceibacter	Unassigned
ASV2577	Bacteria	Bacteroidota	Bacteroidia	Flavobacteriales	Flavobacteriaceae	Mesoflavibacter	Unassigned
ASV2765	Bacteria	Bacteroidota	Bacteroidia	Flavobacteriales	Flavobacteriaceae	Unassigned	Unassigned
ASV2858	Bacteria	Bacteroidota	Bacteroidia	Flavobacteriales	Flavobacteriaceae	Salegentibacter	Salegentibacter_sp.
ASV2950	Bacteria	Bacteroidota	Bacteroidia	Flavobacteriales	Flavobacteriaceae	NS5_marine_group	Unassigned
ASV3636	Bacteria	Bacteroidota	Bacteroidia	Flavobacteriales	Flavobacteriaceae	Unassigned	Unassigned
ASV3849	Bacteria	Bacteroidota	Bacteroidia	Flavobacteriales	Flavobacteriaceae	Leeuwenhoekiella	Leeuwenhoekiella_blandensis
ASV3938	Bacteria	Bacteroidota	Bacteroidia	Flavobacteriales	Flavobacteriaceae	Unassigned	Unassigned
ASV4133	Bacteria	Bacteroidota	Bacteroidia	Flavobacteriales	Flavobacteriaceae	Ulvibacter	Unassigned
ASV4179	Bacteria	Bacteroidota	Bacteroidia	Flavobacteriales	Flavobacteriaceae	Gilvibacter	Gilvibacter_sediminis
ASV4797	Bacteria	Bacteroidota	Bacteroidia	Flavobacteriales	Flavobacteriaceae	Leeuwenhoekiella	Leeuwenhoekiella_blandensis
ASV4814	Bacteria	Bacteroidota	Bacteroidia	Flavobacteriales	Flavobacteriaceae	Gramella	Unassigned
ASV4815	Bacteria	Bacteroidota	Bacteroidia	Flavobacteriales	Flavobacteriaceae	NS5_marine_group	uncultured_Flavobacteriaceae
ASV4865	Bacteria	Bacteroidota	Bacteroidia	Flavobacteriales	Flavobacteriaceae	NS5_marine_group	uncultured_Flavobacteriaceae
ASV5271	Bacteria	Bacteroidota	Bacteroidia	Flavobacteriales	Flavobacteriaceae	Unassigned	Unassigned
ASV5918	Bacteria	Bacteroidota	Bacteroidia	Flavobacteriales	Flavobacteriaceae	Aquibacter	Unassigned
ASV6711	Bacteria	Bacteroidota	Bacteroidia	Flavobacteriales	Flavobacteriaceae	Unassigned	Unassigned
ASV7457	Bacteria	Bacteroidota	Bacteroidia	Flavobacteriales	Flavobacteriaceae	Unassigned	Unassigned
ASV7696	Bacteria	Bacteroidota	Bacteroidia	Flavobacteriales	Flavobacteriaceae	Pseudofulvibacter	Unassigned
ASV7712	Bacteria	Bacteroidota	Bacteroidia	Flavobacteriales	Flavobacteriaceae	Gilvibacter	Unassigned
ASV7717	Bacteria	Bacteroidota	Bacteroidia	Flavobacteriales	Flavobacteriaceae	Dokdonia	uncultured_Bacteroidetes
ASV7719	Bacteria	Bacteroidota	Bacteroidia	Flavobacteriales	Flavobacteriaceae	Nonlabens	Nonlabens_sediminis
ASV7753	Bacteria	Bacteroidota	Bacteroidia	Flavobacteriales	Flavobacteriaceae	Winogradskyella	Unassigned
ASV7765	Bacteria	Bacteroidota	Bacteroidia	Flavobacteriales	Flavobacteriaceae	Leeuwenhoekiella	Leeuwenhoekiella_blandensis
ASV7824	Bacteria	Bacteroidota	Bacteroidia	Flavobacteriales	Flavobacteriaceae	Aquibacter	uncultured_bacterium
ASV7854	Bacteria	Bacteroidota	Bacteroidia	Flavobacteriales	Flavobacteriaceae	Unassigned	Unassigned
ASV9039	Bacteria	Bacteroidota	Bacteroidia	Flavobacteriales	Flavobacteriaceae	Mesoflavibacter	Unassigned
ASV9151	Bacteria	Bacteroidota	Bacteroidia	Flavobacteriales	Flavobacteriaceae	NS4_marine_group	Unassigned
ASV9204	Bacteria	Bacteroidota	Bacteroidia	Flavobacteriales	Flavobacteriaceae	Gramella	Unassigned
ASV9218	Bacteria	Bacteroidota	Bacteroidia	Flavobacteriales	Flavobacteriaceae	Unassigned	Unassigned
ASV9302	Bacteria	Bacteroidota	Bacteroidia	Flavobacteriales	Flavobacteriaceae	Aureisphaera	uncultured_Bacteroidetes
ASV9364	Bacteria	Bacteroidota	Bacteroidia	Flavobacteriales	Flavobacteriaceae	Unassigned	Unassigned
ASV9427	Bacteria	Bacteroidota	Bacteroidia	Flavobacteriales	Flavobacteriaceae	Unassigned	Unassigned
ASV11170	Bacteria	Bacteroidota	Bacteroidia	Flavobacteriales	Flavobacteriaceae	Unassigned	Unassigned
ASV11248	Bacteria	Bacteroidota	Bacteroidia	Flavobacteriales	Flavobacteriaceae	Unassigned	Unassigned
ASV11255	Bacteria	Bacteroidota	Bacteroidia	Flavobacteriales	Flavobacteriaceae	Marixanthomonas	uncultured_bacterium
ASV11395	Bacteria	Bacteroidota	Bacteroidia	Flavobacteriales	Flavobacteriaceae	Unassigned	Unassigned
ASV11422	Bacteria	Bacteroidota	Bacteroidia	Flavobacteriales	Flavobacteriaceae	Lutibacter	uncultured_Bacteroidetes
ASV11489	Bacteria	Bacteroidota	Bacteroidia	Flavobacteriales	Flavobacteriaceae	Aureisphaera	uncultured_Bacteroidetes
ASV11572	Bacteria	Bacteroidota	Bacteroidia	Flavobacteriales	Flavobacteriaceae	Winogradskyella	Unassigned
ASV11583	Bacteria	Bacteroidota	Bacteroidia	Flavobacteriales	Flavobacteriaceae	Unassigned	Unassigned
ASV11590	Bacteria	Bacteroidota	Bacteroidia	Flavobacteriales	Flavobacteriaceae	Muricauda	Unassigned
ASV11592	Bacteria	Bacteroidota	Bacteroidia	Flavobacteriales	Flavobacteriaceae	Aquibacter	Unassigned
ASV11607	Bacteria	Bacteroidota	Bacteroidia	Flavobacteriales	Flavobacteriaceae	Unassigned	Unassigned
ASV14418	Bacteria	Bacteroidota	Bacteroidia	Flavobacteriales	Flavobacteriaceae	Flavobacterium	Unassigned
ASV14436	Bacteria	Bacteroidota	Bacteroidia	Flavobacteriales	Flavobacteriaceae	Unassigned	Unassigned
ASV14682	Bacteria	Bacteroidota	Bacteroidia	Flavobacteriales	Flavobacteriaceae	Tenacibaculum	Unassigned
ASV14727	Bacteria	Bacteroidota	Bacteroidia	Flavobacteriales	Flavobacteriaceae	Unassigned	Unassigned
ASV14728	Bacteria	Bacteroidota	Bacteroidia	Flavobacteriales	Flavobacteriaceae	Unassigned	Unassigned
ASV14746	Bacteria	Bacteroidota	Bacteroidia	Flavobacteriales	Flavobacteriaceae	Psychroflexus	uncultured_organism
ASV14777	Bacteria	Bacteroidota	Bacteroidia	Flavobacteriales	Flavobacteriaceae	Lutibacter	Unassigned
ASV14923	Bacteria	Bacteroidota	Bacteroidia	Flavobacteriales	Flavobacteriaceae	NS5_marine_group	Unassigned
ASV14988	Bacteria	Bacteroidota	Bacteroidia	Flavobacteriales	Flavobacteriaceae	Unassigned	Unassigned
ASV15023	Bacteria	Bacteroidota	Bacteroidia	Flavobacteriales	Flavobacteriaceae	Aureimarina	Aureimarina_marisflavi
ASV15100	Bacteria	Bacteroidota	Bacteroidia	Flavobacteriales	Flavobacteriaceae	NS5_marine_group	Unassigned
ASV15145	Bacteria	Bacteroidota	Bacteroidia	Flavobacteriales	Flavobacteriaceae	Ulvibacter	Aureitalea_sp.
ASV15220	Bacteria	Bacteroidota	Bacteroidia	Flavobacteriales	Flavobacteriaceae	Salegentibacter	Unassigned
ASV15323	Bacteria	Bacteroidota	Bacteroidia	Flavobacteriales	Flavobacteriaceae	NS2b_marine_group	Unassigned
ASV15406	Bacteria	Bacteroidota	Bacteroidia	Flavobacteriales	Flavobacteriaceae	Unassigned	Unassigned
ASV15417	Bacteria	Bacteroidota	Bacteroidia	Flavobacteriales	Flavobacteriaceae	Vitellibacter	Unassigned
ASV15424	Bacteria	Bacteroidota	Bacteroidia	Flavobacteriales	Flavobacteriaceae	NS4_marine_group	Unassigned
ASV18575	Bacteria	Bacteroidota	Bacteroidia	Flavobacteriales	Flavobacteriaceae	Unassigned	Unassigned
ASV19006	Bacteria	Bacteroidota	Bacteroidia	Flavobacteriales	Flavobacteriaceae	Robiginitalea	Unassigned
ASV19029	Bacteria	Bacteroidota	Bacteroidia	Flavobacteriales	Flavobacteriaceae	Zeaxanthinibacter	uncultured_bacterium
ASV19080	Bacteria	Bacteroidota	Bacteroidia	Flavobacteriales	Flavobacteriaceae	Unassigned	Unassigned
ASV19227	Bacteria	Bacteroidota	Bacteroidia	Flavobacteriales	Flavobacteriaceae	Zeaxanthinibacter	uncultured_bacterium
ASV19352	Bacteria	Bacteroidota	Bacteroidia	Flavobacteriales	Flavobacteriaceae	Flavobacterium	uncultured_prokaryote
ASV19762	Bacteria	Bacteroidota	Bacteroidia	Flavobacteriales	Flavobacteriaceae	Unassigned	Unassigned
ASV19794	Bacteria	Bacteroidota	Bacteroidia	Flavobacteriales	Flavobacteriaceae	Wenyingzhuangia	Unassigned
ASV2114	Bacteria	Proteobacteria	Alphaproteobacteria	Rickettsiales	Fokiniaceae	MD3-55	uncultured_bacterium
ASV2446	Bacteria	Proteobacteria	Alphaproteobacteria	Rickettsiales	Fokiniaceae	MD3-55	uncultured_bacterium
ASV2763	Bacteria	Proteobacteria	Alphaproteobacteria	Rickettsiales	Fokiniaceae	MD3-55	uncultured_bacterium
ASV3007	Bacteria	Proteobacteria	Alphaproteobacteria	Rickettsiales	Fokiniaceae	Unassigned	Unassigned
ASV3103	Bacteria	Proteobacteria	Alphaproteobacteria	Rickettsiales	Fokiniaceae	MD3-55	uncultured_bacterium
ASV3195	Bacteria	Proteobacteria	Alphaproteobacteria	Rickettsiales	Fokiniaceae	MD3-55	uncultured_Alphaproteobacteria
ASV3445	Bacteria	Proteobacteria	Alphaproteobacteria	Rickettsiales	Fokiniaceae	MD3-55	uncultured_bacterium
ASV3463	Bacteria	Proteobacteria	Alphaproteobacteria	Rickettsiales	Fokiniaceae	MD3-55	uncultured_bacterium
ASV3578	Bacteria	Proteobacteria	Alphaproteobacteria	Rickettsiales	Fokiniaceae	MD3-55	uncultured_proteobacterium
ASV3673	Bacteria	Proteobacteria	Alphaproteobacteria	Rickettsiales	Fokiniaceae	MD3-55	Unassigned
ASV3867	Bacteria	Proteobacteria	Alphaproteobacteria	Rickettsiales	Fokiniaceae	MD3-55	Unassigned
ASV4908	Bacteria	Proteobacteria	Alphaproteobacteria	Rickettsiales	Fokiniaceae	MD3-55	Unassigned
ASV5555	Bacteria	Proteobacteria	Alphaproteobacteria	Rickettsiales	Fokiniaceae	MD3-55	Unassigned
ASV5804	Bacteria	Proteobacteria	Alphaproteobacteria	Rickettsiales	Fokiniaceae	Unassigned	Unassigned
ASV6852	Bacteria	Proteobacteria	Alphaproteobacteria	Rickettsiales	Fokiniaceae	Unassigned	Unassigned
ASV7372	Bacteria	Proteobacteria	Alphaproteobacteria	Rickettsiales	Fokiniaceae	MD3-55	Unassigned
ASV7729	Bacteria	Proteobacteria	Alphaproteobacteria	Rickettsiales	Fokiniaceae	MD3-55	Unassigned
ASV7740	Bacteria	Proteobacteria	Alphaproteobacteria	Rickettsiales	Fokiniaceae	MD3-55	uncultured_proteobacterium
ASV7747	Bacteria	Proteobacteria	Alphaproteobacteria	Rickettsiales	Fokiniaceae	MD3-55	uncultured_bacterium
ASV7823	Bacteria	Proteobacteria	Alphaproteobacteria	Rickettsiales	Fokiniaceae	MD3-55	uncultured_proteobacterium
ASV9269	Bacteria	Proteobacteria	Alphaproteobacteria	Rickettsiales	Fokiniaceae	MD3-55	Unassigned
ASV9366	Bacteria	Proteobacteria	Alphaproteobacteria	Rickettsiales	Fokiniaceae	MD3-55	uncultured_proteobacterium
ASV11270	Bacteria	Proteobacteria	Alphaproteobacteria	Rickettsiales	Fokiniaceae	MD3-55	Unassigned
ASV11279	Bacteria	Proteobacteria	Alphaproteobacteria	Rickettsiales	Fokiniaceae	MD3-55	uncultured_proteobacterium
ASV11385	Bacteria	Proteobacteria	Alphaproteobacteria	Rickettsiales	Fokiniaceae	MD3-55	Unassigned
ASV11401	Bacteria	Proteobacteria	Alphaproteobacteria	Rickettsiales	Fokiniaceae	MD3-55	uncultured_bacterium
ASV11419	Bacteria	Proteobacteria	Alphaproteobacteria	Rickettsiales	Fokiniaceae	MD3-55	uncultured_Alphaproteobacteria
ASV11547	Bacteria	Proteobacteria	Alphaproteobacteria	Rickettsiales	Fokiniaceae	MD3-55	Unassigned
ASV11842	Bacteria	Proteobacteria	Alphaproteobacteria	Rickettsiales	Fokiniaceae	MD3-55	Unassigned
ASV14432	Bacteria	Proteobacteria	Alphaproteobacteria	Rickettsiales	Fokiniaceae	MD3-55	uncultured_bacterium
ASV14670	Bacteria	Proteobacteria	Alphaproteobacteria	Rickettsiales	Fokiniaceae	MD3-55	Unassigned
ASV14697	Bacteria	Proteobacteria	Alphaproteobacteria	Rickettsiales	Fokiniaceae	MD3-55	Unassigned
ASV14747	Bacteria	Proteobacteria	Alphaproteobacteria	Rickettsiales	Fokiniaceae	MD3-55	uncultured_proteobacterium
ASV14754	Bacteria	Proteobacteria	Alphaproteobacteria	Rickettsiales	Fokiniaceae	MD3-55	uncultured_bacterium
ASV14824	Bacteria	Proteobacteria	Alphaproteobacteria	Rickettsiales	Fokiniaceae	MD3-55	uncultured_bacterium
ASV14865	Bacteria	Proteobacteria	Alphaproteobacteria	Rickettsiales	Fokiniaceae	MD3-55	Unassigned
ASV15473	Bacteria	Proteobacteria	Alphaproteobacteria	Rickettsiales	Fokiniaceae	MD3-55	Unassigned
ASV15576	Bacteria	Proteobacteria	Alphaproteobacteria	Rickettsiales	Fokiniaceae	MD3-55	uncultured_bacterium
ASV18464	Bacteria	Proteobacteria	Alphaproteobacteria	Rickettsiales	Fokiniaceae	MD3-55	uncultured_proteobacterium
ASV18529	Bacteria	Proteobacteria	Alphaproteobacteria	Rickettsiales	Fokiniaceae	MD3-55	Unassigned
ASV18750	Bacteria	Proteobacteria	Alphaproteobacteria	Rickettsiales	Fokiniaceae	MD3-55	Unassigned
ASV18913	Bacteria	Proteobacteria	Alphaproteobacteria	Rickettsiales	Fokiniaceae	MD3-55	Unassigned
ASV19067	Bacteria	Proteobacteria	Alphaproteobacteria	Rickettsiales	Fokiniaceae	MD3-55	Unassigned
ASV19159	Bacteria	Proteobacteria	Alphaproteobacteria	Rickettsiales	Fokiniaceae	MD3-55	uncultured_proteobacterium
ASV19251	Bacteria	Proteobacteria	Alphaproteobacteria	Rickettsiales	Fokiniaceae	MD3-55	uncultured_bacterium
ASV19531	Bacteria	Proteobacteria	Alphaproteobacteria	Rickettsiales	Fokiniaceae	MD3-55	uncultured_proteobacterium
ASV20043	Bacteria	Proteobacteria	Alphaproteobacteria	Rickettsiales	Fokiniaceae	MD3-55	Unassigned
ASV930	Bacteria	Proteobacteria	Gammaproteobacteria	Francisellales	Francisellaceae	Francisella	Unassigned
ASV1094	Bacteria	Proteobacteria	Gammaproteobacteria	Francisellales	Francisellaceae	[Caedibacter]_taeniospiralis_group	Unassigned
ASV1517	Bacteria	Proteobacteria	Gammaproteobacteria	Francisellales	Francisellaceae	[Caedibacter]_taeniospiralis_group	Unassigned
ASV1895	Bacteria	Proteobacteria	Gammaproteobacteria	Francisellales	Francisellaceae	uncultured	uncultured_[Caedibacter]
ASV2125	Bacteria	Proteobacteria	Gammaproteobacteria	Francisellales	Francisellaceae	Unassigned	Unassigned
ASV3034	Bacteria	Proteobacteria	Gammaproteobacteria	Francisellales	Francisellaceae	[Caedibacter]_taeniospiralis_group	Unassigned
ASV3446	Bacteria	Proteobacteria	Gammaproteobacteria	Francisellales	Francisellaceae	[Caedibacter]_taeniospiralis_group	uncultured_bacterium
ASV4154	Bacteria	Proteobacteria	Gammaproteobacteria	Francisellales	Francisellaceae	[Caedibacter]_taeniospiralis_group	Unassigned
ASV4317	Bacteria	Proteobacteria	Gammaproteobacteria	Francisellales	Francisellaceae	uncultured	Unassigned
ASV4443	Bacteria	Proteobacteria	Gammaproteobacteria	Francisellales	Francisellaceae	Francisella	Francisella_philomiragia
ASV4610	Bacteria	Proteobacteria	Gammaproteobacteria	Francisellales	Francisellaceae	uncultured	Unassigned
ASV5304	Bacteria	Proteobacteria	Gammaproteobacteria	Francisellales	Francisellaceae	Francisella	Francisella_sp.
ASV6661	Bacteria	Proteobacteria	Gammaproteobacteria	Francisellales	Francisellaceae	Unassigned	Unassigned
ASV7721	Bacteria	Proteobacteria	Gammaproteobacteria	Francisellales	Francisellaceae	uncultured	uncultured_[Caedibacter]
ASV9164	Bacteria	Proteobacteria	Gammaproteobacteria	Francisellales	Francisellaceae	[Caedibacter]_taeniospiralis_group	Unassigned
ASV11346	Bacteria	Proteobacteria	Gammaproteobacteria	Francisellales	Francisellaceae	Unassigned	Unassigned
ASV11634	Bacteria	Proteobacteria	Gammaproteobacteria	Francisellales	Francisellaceae	[Caedibacter]_taeniospiralis_group	Unassigned
ASV14775	Bacteria	Proteobacteria	Gammaproteobacteria	Francisellales	Francisellaceae	Unassigned	Unassigned
ASV14952	Bacteria	Proteobacteria	Gammaproteobacteria	Francisellales	Francisellaceae	uncultured	uncultured_[Caedibacter]
ASV19624	Bacteria	Proteobacteria	Gammaproteobacteria	Francisellales	Francisellaceae	Francisella	Unassigned
ASV19841	Bacteria	Proteobacteria	Gammaproteobacteria	Francisellales	Francisellaceae	uncultured	uncultured_bacterium
ASV15022	Bacteria	Firmicutes	Clostridia	Peptostreptococcales-Tissierellales	Fusibacteraceae	Fusibacter	Unassigned
ASV15461	Bacteria	Firmicutes	Clostridia	Peptostreptococcales-Tissierellales	Fusibacteraceae	Fusibacter	Acidaminobacter_sp.
ASV18907	Bacteria	Firmicutes	Clostridia	Peptostreptococcales-Tissierellales	Fusibacteraceae	Fusibacter	uncultured_bacterium
ASV19420	Bacteria	Firmicutes	Clostridia	Peptostreptococcales-Tissierellales	Fusibacteraceae	Fusibacter	Unassigned
ASV19740	Bacteria	Firmicutes	Clostridia	Peptostreptococcales-Tissierellales	Fusibacteraceae	Fusibacter	Unassigned
ASV1499	Bacteria	Fusobacteriota	Fusobacteriia	Fusobacteriales	Fusobacteriaceae	Unassigned	Unassigned
ASV2999	Bacteria	Fusobacteriota	Fusobacteriia	Fusobacteriales	Fusobacteriaceae	Fusobacterium	Fusobacterium_mortiferum
ASV3589	Bacteria	Fusobacteriota	Fusobacteriia	Fusobacteriales	Fusobacteriaceae	Propionigenium	uncultured_bacterium
ASV3946	Bacteria	Fusobacteriota	Fusobacteriia	Fusobacteriales	Fusobacteriaceae	Cetobacterium	uncultured_bacterium
ASV7620	Bacteria	Fusobacteriota	Fusobacteriia	Fusobacteriales	Fusobacteriaceae	Propionigenium	uncultured_bacterium
ASV7746	Bacteria	Fusobacteriota	Fusobacteriia	Fusobacteriales	Fusobacteriaceae	Fusobacterium	Fusobacterium_mortiferum
ASV9050	Bacteria	Fusobacteriota	Fusobacteriia	Fusobacteriales	Fusobacteriaceae	Propionigenium	uncultured_bacterium
ASV9254	Bacteria	Fusobacteriota	Fusobacteriia	Fusobacteriales	Fusobacteriaceae	Fusobacterium	Unassigned
ASV9275	Bacteria	Fusobacteriota	Fusobacteriia	Fusobacteriales	Fusobacteriaceae	Unassigned	Unassigned
ASV9277	Bacteria	Fusobacteriota	Fusobacteriia	Fusobacteriales	Fusobacteriaceae	Cetobacterium	Unassigned
ASV9410	Bacteria	Fusobacteriota	Fusobacteriia	Fusobacteriales	Fusobacteriaceae	Propionigenium	uncultured_bacterium
ASV9425	Bacteria	Fusobacteriota	Fusobacteriia	Fusobacteriales	Fusobacteriaceae	Propionigenium	uncultured_bacterium
ASV11407	Bacteria	Fusobacteriota	Fusobacteriia	Fusobacteriales	Fusobacteriaceae	Fusobacterium	Fusobacterium_mortiferum
ASV11416	Bacteria	Fusobacteriota	Fusobacteriia	Fusobacteriales	Fusobacteriaceae	Unassigned	Unassigned
ASV14391	Bacteria	Fusobacteriota	Fusobacteriia	Fusobacteriales	Fusobacteriaceae	Propionigenium	uncultured_bacterium
ASV14658	Bacteria	Fusobacteriota	Fusobacteriia	Fusobacteriales	Fusobacteriaceae	Fusobacterium	Fusobacterium_mortiferum
ASV14857	Bacteria	Fusobacteriota	Fusobacteriia	Fusobacteriales	Fusobacteriaceae	Cetobacterium	Unassigned
ASV259	Bacteria	Proteobacteria	Gammaproteobacteria	Ga0077536	Ga0077536	Ga0077536	uncultured_bacterium
ASV11153	Bacteria	Cyanobacteria	Vampirivibrionia	Gastranaerophilales	Gastranaerophilales	Gastranaerophilales	Unassigned
ASV14589	Bacteria	Cyanobacteria	Vampirivibrionia	Gastranaerophilales	Gastranaerophilales	Gastranaerophilales	uncultured_organism
ASV19013	Bacteria	Cyanobacteria	Vampirivibrionia	Gastranaerophilales	Gastranaerophilales	Gastranaerophilales	uncultured_organism
ASV2822	Bacteria	Proteobacteria	Alphaproteobacteria	Tistrellales	Geminicoccaceae	Unassigned	Unassigned
ASV6256	Bacteria	Proteobacteria	Alphaproteobacteria	Tistrellales	Geminicoccaceae	Unassigned	Unassigned
ASV7858	Bacteria	Proteobacteria	Alphaproteobacteria	Tistrellales	Geminicoccaceae	uncultured	Unassigned
ASV9291	Bacteria	Proteobacteria	Alphaproteobacteria	Tistrellales	Geminicoccaceae	uncultured	Unassigned
ASV11575	Bacteria	Proteobacteria	Alphaproteobacteria	Tistrellales	Geminicoccaceae	Unassigned	Unassigned
ASV14877	Bacteria	Proteobacteria	Alphaproteobacteria	Tistrellales	Geminicoccaceae	uncultured	uncultured_Alphaproteobacteria
ASV15173	Bacteria	Proteobacteria	Alphaproteobacteria	Tistrellales	Geminicoccaceae	Unassigned	Unassigned
ASV15231	Bacteria	Proteobacteria	Alphaproteobacteria	Tistrellales	Geminicoccaceae	uncultured	Unassigned
ASV19798	Bacteria	Proteobacteria	Alphaproteobacteria	Tistrellales	Geminicoccaceae	Unassigned	Unassigned
ASV5233	Bacteria	Gemmatimonadota	Gemmatimonadetes	Gemmatimonadales	Gemmatimonadaceae	uncultured	uncultured_organism
ASV14504	Bacteria	Gemmatimonadota	Gemmatimonadetes	Gemmatimonadales	Gemmatimonadaceae	uncultured	Unassigned
ASV542	Bacteria	Actinobacteriota	Actinobacteria	Frankiales	Geodermatophilaceae	Blastococcus	Unassigned
ASV1268	Bacteria	Actinobacteriota	Actinobacteria	Frankiales	Geodermatophilaceae	Blastococcus	Unassigned
ASV5302	Bacteria	Actinobacteriota	Actinobacteria	Frankiales	Geodermatophilaceae	Blastococcus	Unassigned
ASV6614	Bacteria	Actinobacteriota	Actinobacteria	Frankiales	Geodermatophilaceae	Blastococcus	Unassigned
ASV6732	Bacteria	Actinobacteriota	Actinobacteria	Frankiales	Geodermatophilaceae	Blastococcus	Unassigned
ASV9150	Bacteria	Actinobacteriota	Actinobacteria	Frankiales	Geodermatophilaceae	Blastococcus	Unassigned
ASV15502	Bacteria	Actinobacteriota	Actinobacteria	Frankiales	Geodermatophilaceae	Blastococcus	Unassigned
ASV18669	Bacteria	Desulfobacterota	Desulfuromonadia	Desulfuromonadia	Geopsychrobacteraceae	Unassigned	Unassigned
ASV3453	Bacteria	Planctomycetota	Planctomycetes	Planctomycetales	Gimesiaceae	uncultured	Unassigned
ASV4169	Bacteria	Planctomycetota	Planctomycetes	Planctomycetales	Gimesiaceae	uncultured	Unassigned
ASV11511	Bacteria	Planctomycetota	Planctomycetes	Planctomycetales	Gimesiaceae	uncultured	uncultured_planctomycete
ASV11514	Bacteria	Planctomycetota	Planctomycetes	Planctomycetales	Gimesiaceae	uncultured	uncultured_bacterium
ASV15289	Bacteria	Planctomycetota	Planctomycetes	Planctomycetales	Gimesiaceae	uncultured	Unassigned
ASV11156	Bacteria	Patescibacteria	Gracilibacteria	Gracilibacteria	Gracilibacteria	Gracilibacteria	Unassigned
ASV11272	Bacteria	Patescibacteria	Gracilibacteria	Gracilibacteria	Gracilibacteria	Gracilibacteria	Unassigned
ASV11285	Bacteria	Patescibacteria	Gracilibacteria	Gracilibacteria	Gracilibacteria	Gracilibacteria	Unassigned
ASV18863	Bacteria	Patescibacteria	Gracilibacteria	Gracilibacteria	Gracilibacteria	Gracilibacteria	Unassigned
ASV18992	Bacteria	Patescibacteria	Gracilibacteria	Gracilibacteria	Gracilibacteria	Gracilibacteria	Unassigned
ASV19002	Bacteria	Patescibacteria	Gracilibacteria	Gracilibacteria	Gracilibacteria	Gracilibacteria	Unassigned
ASV19262	Bacteria	Patescibacteria	Gracilibacteria	Gracilibacteria	Gracilibacteria	Gracilibacteria	Unassigned
ASV19797	Bacteria	Patescibacteria	Gracilibacteria	Gracilibacteria	Gracilibacteria	Gracilibacteria	Unassigned
ASV19331	Bacteria	Proteobacteria	Gammaproteobacteria	Oceanospirillales	Gven-F17	Gven-F17	uncultured_bacterium
ASV14938	Bacteria	Proteobacteria	Gammaproteobacteria	Oceanospirillales	Hahellaceae	Hahella	Unassigned
ASV7761	Bacteria	Myxococcota	Polyangia	Haliangiales	Haliangiaceae	Haliangium	Unassigned
ASV9195	Bacteria	Myxococcota	Polyangia	Haliangiales	Haliangiaceae	Haliangium	Unassigned
ASV11157	Bacteria	Myxococcota	Polyangia	Haliangiales	Haliangiaceae	Haliangium	Unassigned
ASV14856	Bacteria	Myxococcota	Polyangia	Haliangiales	Haliangiaceae	Haliangium	Unassigned
ASV38	Bacteria	Proteobacteria	Gammaproteobacteria	Cellvibrionales	Halieaceae	OM60(NOR5)_clade	uncultured_bacterium
ASV65	Bacteria	Proteobacteria	Gammaproteobacteria	Cellvibrionales	Halieaceae	OM60(NOR5)_clade	uncultured_Haliea
ASV105	Bacteria	Proteobacteria	Gammaproteobacteria	Cellvibrionales	Halieaceae	Luminiphilus	Unassigned
ASV158	Bacteria	Proteobacteria	Gammaproteobacteria	Cellvibrionales	Halieaceae	OM60(NOR5)_clade	Unassigned
ASV386	Bacteria	Proteobacteria	Gammaproteobacteria	Cellvibrionales	Halieaceae	OM60(NOR5)_clade	Unassigned
ASV928	Bacteria	Proteobacteria	Gammaproteobacteria	Cellvibrionales	Halieaceae	Unassigned	Unassigned
ASV1140	Bacteria	Proteobacteria	Gammaproteobacteria	Cellvibrionales	Halieaceae	OM60(NOR5)_clade	Unassigned
ASV1570	Bacteria	Proteobacteria	Gammaproteobacteria	Cellvibrionales	Halieaceae	Halioglobus	Unassigned
ASV1634	Bacteria	Proteobacteria	Gammaproteobacteria	Cellvibrionales	Halieaceae	Unassigned	Unassigned
ASV1774	Bacteria	Proteobacteria	Gammaproteobacteria	Cellvibrionales	Halieaceae	Unassigned	Unassigned
ASV1920	Bacteria	Proteobacteria	Gammaproteobacteria	Cellvibrionales	Halieaceae	Unassigned	Unassigned
ASV3234	Bacteria	Proteobacteria	Gammaproteobacteria	Cellvibrionales	Halieaceae	Unassigned	Unassigned
ASV3451	Bacteria	Proteobacteria	Gammaproteobacteria	Cellvibrionales	Halieaceae	Unassigned	Unassigned
ASV3594	Bacteria	Proteobacteria	Gammaproteobacteria	Cellvibrionales	Halieaceae	OM60(NOR5)_clade	uncultured_Haliea
ASV3750	Bacteria	Proteobacteria	Gammaproteobacteria	Cellvibrionales	Halieaceae	Unassigned	Unassigned
ASV4432	Bacteria	Proteobacteria	Gammaproteobacteria	Cellvibrionales	Halieaceae	Unassigned	Unassigned
ASV4493	Bacteria	Proteobacteria	Gammaproteobacteria	Cellvibrionales	Halieaceae	Unassigned	Unassigned
ASV5280	Bacteria	Proteobacteria	Gammaproteobacteria	Cellvibrionales	Halieaceae	Unassigned	Unassigned
ASV6690	Bacteria	Proteobacteria	Gammaproteobacteria	Cellvibrionales	Halieaceae	Unassigned	Unassigned
ASV7667	Bacteria	Proteobacteria	Gammaproteobacteria	Cellvibrionales	Halieaceae	Unassigned	Unassigned
ASV9054	Bacteria	Proteobacteria	Gammaproteobacteria	Cellvibrionales	Halieaceae	Halioglobus	Unassigned
ASV11179	Bacteria	Proteobacteria	Gammaproteobacteria	Cellvibrionales	Halieaceae	Luminiphilus	Unassigned
ASV14987	Bacteria	Proteobacteria	Gammaproteobacteria	Cellvibrionales	Halieaceae	Unassigned	Unassigned
ASV15271	Bacteria	Proteobacteria	Gammaproteobacteria	Cellvibrionales	Halieaceae	Luminiphilus	Unassigned
ASV19319	Bacteria	Proteobacteria	Gammaproteobacteria	Cellvibrionales	Halieaceae	Unassigned	Unassigned
ASV151	Bacteria	Proteobacteria	Gammaproteobacteria	Oceanospirillales	Halomonadaceae	Halomonas	Unassigned
ASV527	Bacteria	Proteobacteria	Gammaproteobacteria	Oceanospirillales	Halomonadaceae	Halomonas	Halomonas_xianhensis
ASV601	Bacteria	Proteobacteria	Gammaproteobacteria	Oceanospirillales	Halomonadaceae	Halomonas	Unassigned
ASV777	Bacteria	Proteobacteria	Gammaproteobacteria	Oceanospirillales	Halomonadaceae	Unassigned	Unassigned
ASV782	Bacteria	Proteobacteria	Gammaproteobacteria	Oceanospirillales	Halomonadaceae	Halomonas	Unassigned
ASV783	Bacteria	Proteobacteria	Gammaproteobacteria	Oceanospirillales	Halomonadaceae	Cobetia	Cobetia_sp.
ASV904	Bacteria	Proteobacteria	Gammaproteobacteria	Oceanospirillales	Halomonadaceae	Salinicola	Halomonas_sp.
ASV1170	Bacteria	Proteobacteria	Gammaproteobacteria	Oceanospirillales	Halomonadaceae	Unassigned	Unassigned
ASV1312	Bacteria	Proteobacteria	Gammaproteobacteria	Oceanospirillales	Halomonadaceae	Halomonas	Unassigned
ASV1353	Bacteria	Proteobacteria	Gammaproteobacteria	Oceanospirillales	Halomonadaceae	Cobetia	Cobetia_sp.
ASV1736	Bacteria	Proteobacteria	Gammaproteobacteria	Oceanospirillales	Halomonadaceae	Halomonas	Halomonas_ventosae
ASV3134	Bacteria	Proteobacteria	Gammaproteobacteria	Oceanospirillales	Halomonadaceae	Halomonas	Unassigned
ASV7708	Bacteria	Proteobacteria	Gammaproteobacteria	Oceanospirillales	Halomonadaceae	Unassigned	Unassigned
ASV11845	Bacteria	Proteobacteria	Gammaproteobacteria	Oceanospirillales	Halomonadaceae	Unassigned	Unassigned
ASV15375	Bacteria	Firmicutes	Bacilli	Haloplasmatales	Haloplasmataceae	Haloplasma	uncultured_low
ASV1676	Bacteria	Proteobacteria	Gammaproteobacteria	HOC36	HOC36	HOC36	uncultured_sediment
ASV2373	Bacteria	Proteobacteria	Gammaproteobacteria	HOC36	HOC36	HOC36	Unassigned
ASV2483	Bacteria	Proteobacteria	Gammaproteobacteria	HOC36	HOC36	HOC36	Unassigned
ASV3936	Bacteria	Proteobacteria	Gammaproteobacteria	HOC36	HOC36	HOC36	uncultured_sediment
ASV4826	Bacteria	Proteobacteria	Gammaproteobacteria	HOC36	HOC36	HOC36	uncultured_sediment
ASV4858	Bacteria	Proteobacteria	Gammaproteobacteria	HOC36	HOC36	HOC36	Unassigned
ASV5787	Bacteria	Proteobacteria	Gammaproteobacteria	HOC36	HOC36	HOC36	uncultured_sediment
ASV9455	Bacteria	Proteobacteria	Gammaproteobacteria	HOC36	HOC36	HOC36	Unassigned
ASV11516	Bacteria	Proteobacteria	Gammaproteobacteria	HOC36	HOC36	HOC36	uncultured_sediment
ASV14730	Bacteria	Proteobacteria	Gammaproteobacteria	HOC36	HOC36	HOC36	Unassigned
ASV15166	Bacteria	Proteobacteria	Gammaproteobacteria	HOC36	HOC36	HOC36	Unassigned
ASV19447	Bacteria	Proteobacteria	Gammaproteobacteria	HOC36	HOC36	HOC36	marine_metagenome
ASV7191	Bacteria	Proteobacteria	Alphaproteobacteria	Holosporales	Holosporaceae	uncultured	Melita_plumulosa
ASV14997	Bacteria	Proteobacteria	Alphaproteobacteria	Holosporales	Holosporaceae	uncultured	Unassigned
ASV18526	Bacteria	Proteobacteria	Alphaproteobacteria	Holosporales	Holosporaceae	uncultured	Melita_plumulosa
ASV18548	Bacteria	Proteobacteria	Alphaproteobacteria	Holosporales	Holosporaceae	uncultured	uncultured_Alphaproteobacteria
ASV18756	Bacteria	Proteobacteria	Alphaproteobacteria	Holosporales	Holosporaceae	uncultured	uncultured_Alphaproteobacteria
ASV19053	Bacteria	Proteobacteria	Alphaproteobacteria	Holosporales	Holosporaceae	Candidatus_Bealeia	uncultured_bacterium
ASV19354	Bacteria	Proteobacteria	Alphaproteobacteria	Holosporales	Holosporaceae	Candidatus_Bealeia	uncultured_Alphaproteobacteria
ASV1917	Bacteria	Firmicutes	Clostridia	Clostridia	Hungateiclostridiaceae	Acetivibrio	uncultured_bacterium
ASV6347	Bacteria	Firmicutes	Clostridia	Clostridia	Hungateiclostridiaceae	Ruminiclostridium	Unassigned
ASV6736	Bacteria	Firmicutes	Clostridia	Clostridia	Hungateiclostridiaceae	Unassigned	Unassigned
ASV7547	Bacteria	Firmicutes	Clostridia	Clostridia	Hungateiclostridiaceae	Ercella	metagenome
ASV7715	Bacteria	Firmicutes	Clostridia	Clostridia	Hungateiclostridiaceae	Unassigned	Unassigned
ASV11680	Bacteria	Firmicutes	Clostridia	Clostridia	Hungateiclostridiaceae	Unassigned	Unassigned
ASV14346	Bacteria	Firmicutes	Clostridia	Clostridia	Hungateiclostridiaceae	Fastidiosipila	uncultured_anaerobic
ASV14946	Bacteria	Firmicutes	Clostridia	Clostridia	Hungateiclostridiaceae	Unassigned	Unassigned
ASV18887	Bacteria	Firmicutes	Clostridia	Clostridia	Hungateiclostridiaceae	uncultured	Unassigned
ASV18937	Bacteria	Firmicutes	Clostridia	Clostridia	Hungateiclostridiaceae	Ruminiclostridium	Unassigned
ASV19528	Bacteria	Firmicutes	Clostridia	Clostridia	Hungateiclostridiaceae	Unassigned	Unassigned
ASV19759	Bacteria	Firmicutes	Clostridia	Clostridia	Hungateiclostridiaceae	Unassigned	Unassigned
ASV9273	Bacteria	Hydrogenedentes	Hydrogenedentia	Hydrogenedentiales	Hydrogenedensaceae	Hydrogenedensaceae	Unassigned
ASV14555	Bacteria	Hydrogenedentes	Hydrogenedentia	Hydrogenedentiales	Hydrogenedensaceae	Hydrogenedensaceae	uncultured_bacterium
ASV15511	Bacteria	Hydrogenedentes	Hydrogenedentia	Hydrogenedentiales	Hydrogenedensaceae	Hydrogenedensaceae	uncultured_proteobacterium
ASV19497	Bacteria	Hydrogenedentes	Hydrogenedentia	Hydrogenedentiales	Hydrogenedensaceae	Hydrogenedensaceae	Unassigned
ASV19518	Bacteria	Hydrogenedentes	Hydrogenedentia	Hydrogenedentiales	Hydrogenedensaceae	Unassigned	Unassigned
ASV14584	Bacteria	Bacteroidota	Bacteroidia	Cytophagales	Hymenobacteraceae	Hymenobacter	Unassigned
ASV14955	Bacteria	Bacteroidota	Bacteroidia	Cytophagales	Hymenobacteraceae	Hymenobacter	Unassigned
ASV296	Bacteria	Proteobacteria	Alphaproteobacteria	Rhizobiales	Hyphomicrobiaceae	Filomicrobium	Unassigned
ASV2264	Bacteria	Proteobacteria	Alphaproteobacteria	Rhizobiales	Hyphomicrobiaceae	Filomicrobium	Unassigned
ASV4466	Bacteria	Proteobacteria	Alphaproteobacteria	Rhizobiales	Hyphomicrobiaceae	Filomicrobium	uncultured_Alphaproteobacteria
ASV6575	Bacteria	Proteobacteria	Alphaproteobacteria	Rhizobiales	Hyphomicrobiaceae	Hyphomicrobium	Unassigned
ASV9162	Bacteria	Proteobacteria	Alphaproteobacteria	Rhizobiales	Hyphomicrobiaceae	Filomicrobium	uncultured_Alphaproteobacteria
ASV534	Bacteria	Proteobacteria	Alphaproteobacteria	Caulobacterales	Hyphomonadaceae	Oceanicaulis	Oceanicaulis_sp.
ASV695	Bacteria	Proteobacteria	Alphaproteobacteria	Caulobacterales	Hyphomonadaceae	Hyphobacterium	uncultured_bacterium
ASV771	Bacteria	Proteobacteria	Alphaproteobacteria	Caulobacterales	Hyphomonadaceae	Hyphomonas	Unassigned
ASV792	Bacteria	Proteobacteria	Alphaproteobacteria	Caulobacterales	Hyphomonadaceae	Henriciella	uncultured_bacterium
ASV813	Bacteria	Proteobacteria	Alphaproteobacteria	Caulobacterales	Hyphomonadaceae	Maricaulis	alpha_proteobacterium
ASV1504	Bacteria	Proteobacteria	Alphaproteobacteria	Caulobacterales	Hyphomonadaceae	Henriciella	uncultured_bacterium
ASV2716	Bacteria	Proteobacteria	Alphaproteobacteria	Caulobacterales	Hyphomonadaceae	Henriciella	alpha_proteobacterium
ASV3482	Bacteria	Proteobacteria	Alphaproteobacteria	Caulobacterales	Hyphomonadaceae	Ponticaulis	Unassigned
ASV3680	Bacteria	Proteobacteria	Alphaproteobacteria	Caulobacterales	Hyphomonadaceae	Hyphomonas	uncultured_Hyphomonas
ASV4306	Bacteria	Proteobacteria	Alphaproteobacteria	Caulobacterales	Hyphomonadaceae	Euryhalocaulis	Euryhalocaulis_caribicus
ASV6552	Bacteria	Proteobacteria	Alphaproteobacteria	Caulobacterales	Hyphomonadaceae	Hyphomonas	Unassigned
ASV6581	Bacteria	Proteobacteria	Alphaproteobacteria	Caulobacterales	Hyphomonadaceae	Henriciella	uncultured_bacterium
ASV6699	Bacteria	Proteobacteria	Alphaproteobacteria	Caulobacterales	Hyphomonadaceae	Hyphobacterium	uncultured_bacterium
ASV9181	Bacteria	Proteobacteria	Alphaproteobacteria	Caulobacterales	Hyphomonadaceae	Algimonas	uncultured_bacterium
ASV9276	Bacteria	Proteobacteria	Alphaproteobacteria	Caulobacterales	Hyphomonadaceae	Oceanicaulis	Oceanicaulis_sp.
ASV9411	Bacteria	Proteobacteria	Alphaproteobacteria	Caulobacterales	Hyphomonadaceae	Oceanicaulis	Oceanicaulis_sp.
ASV11496	Bacteria	Proteobacteria	Alphaproteobacteria	Caulobacterales	Hyphomonadaceae	uncultured	Unassigned
ASV11518	Bacteria	Proteobacteria	Alphaproteobacteria	Caulobacterales	Hyphomonadaceae	Maricaulis	alpha_proteobacterium
ASV14937	Bacteria	Proteobacteria	Alphaproteobacteria	Caulobacterales	Hyphomonadaceae	Ponticaulis	Unassigned
ASV15106	Bacteria	Proteobacteria	Alphaproteobacteria	Caulobacterales	Hyphomonadaceae	Hyphomonas	Unassigned
ASV15442	Bacteria	Proteobacteria	Alphaproteobacteria	Caulobacterales	Hyphomonadaceae	Maricaulis	alpha_proteobacterium
ASV18692	Bacteria	Proteobacteria	Alphaproteobacteria	Caulobacterales	Hyphomonadaceae	Maricaulis	Unassigned
ASV18972	Bacteria	Proteobacteria	Alphaproteobacteria	Caulobacterales	Hyphomonadaceae	Oceanicaulis	Unassigned
ASV586	Bacteria	Proteobacteria	Gammaproteobacteria	Alteromonadales	Idiomarinaceae	Idiomarina	Unassigned
ASV657	Bacteria	Proteobacteria	Gammaproteobacteria	Alteromonadales	Idiomarinaceae	Idiomarina	Idiomarina_baltica
ASV692	Bacteria	Proteobacteria	Gammaproteobacteria	Alteromonadales	Idiomarinaceae	Idiomarina	Unassigned
ASV914	Bacteria	Proteobacteria	Gammaproteobacteria	Alteromonadales	Idiomarinaceae	Idiomarina	Pseudidiomarina_marina
ASV2614	Bacteria	Proteobacteria	Gammaproteobacteria	Alteromonadales	Idiomarinaceae	Idiomarina	Unassigned
ASV5276	Bacteria	Proteobacteria	Gammaproteobacteria	Alteromonadales	Idiomarinaceae	Idiomarina	Unassigned
ASV7822	Bacteria	Proteobacteria	Gammaproteobacteria	Alteromonadales	Idiomarinaceae	Idiomarina	Pseudidiomarina_donghaiensis
ASV14508	Bacteria	Proteobacteria	Gammaproteobacteria	Alteromonadales	Idiomarinaceae	Idiomarina	Pseudidiomarina_marina
ASV320	Bacteria	Actinobacteriota	Acidimicrobiia	Microtrichales	Ilumatobacteraceae	uncultured	Unassigned
ASV969	Bacteria	Actinobacteriota	Acidimicrobiia	Microtrichales	Ilumatobacteraceae	uncultured	Unassigned
ASV2091	Bacteria	Actinobacteriota	Acidimicrobiia	Microtrichales	Ilumatobacteraceae	Ilumatobacter	Unassigned
ASV5256	Bacteria	Actinobacteriota	Acidimicrobiia	Microtrichales	Ilumatobacteraceae	Ilumatobacter	Unassigned
ASV9186	Bacteria	Actinobacteriota	Acidimicrobiia	Microtrichales	Ilumatobacteraceae	Ilumatobacter	uncultured_bacterium
ASV14718	Bacteria	Actinobacteriota	Acidimicrobiia	Microtrichales	Ilumatobacteraceae	uncultured	Unassigned
ASV1413	Bacteria	Actinobacteriota	Actinobacteria	Micrococcales	Intrasporangiaceae	Unassigned	Unassigned
ASV4471	Bacteria	Actinobacteriota	Actinobacteria	Micrococcales	Intrasporangiaceae	Ornithinimicrobium	Unassigned
ASV7890	Bacteria	Actinobacteriota	Actinobacteria	Micrococcales	Intrasporangiaceae	Unassigned	Unassigned
ASV19291	Bacteria	Firmicutes	Bacilli	Izemoplasmatales	Izemoplasmataceae	Izimaplasma	uncultured_bacterium
ASV6512	Bacteria	Firmicutes	Bacilli	Izemoplasmatales	Izemoplasmatales	Izemoplasmatales	Unassigned
ASV11437	Bacteria	Firmicutes	Bacilli	Izemoplasmatales	Izemoplasmatales	Izemoplasmatales	uncultured_bacterium
ASV18866	Bacteria	Chloroflexi	Chloroflexia	Thermomicrobiales	JG30-KF-CM45	JG30-KF-CM45	Unassigned
ASV19296	Bacteria	Chloroflexi	JG30-KF-CM66	JG30-KF-CM66	JG30-KF-CM66	JG30-KF-CM66	uncultured_bacterium
ASV9328	Bacteria	Patescibacteria	Gracilibacteria	JGI_0000069-P22	JGI_0000069-P22	JGI_0000069-P22	Unassigned
ASV11635	Bacteria	Proteobacteria	Gammaproteobacteria	Oceanospirillales	Kangiellaceae	Pleionea	Kangiella_sp.
ASV7759	Bacteria	Bacteroidota	Kapabacteria	Kapabacteriales	Kapabacteriales	Kapabacteriales	Unassigned
ASV15294	Bacteria	Bacteroidota	Kapabacteria	Kapabacteriales	Kapabacteriales	Kapabacteriales	Unassigned
ASV19057	Bacteria	Bacteroidota	Kapabacteria	Kapabacteriales	Kapabacteriales	Kapabacteriales	Unassigned
ASV19594	Bacteria	Bacteroidota	Kapabacteria	Kapabacteriales	Kapabacteriales	Kapabacteriales	Unassigned
ASV3241	Bacteria	Chloroflexi	KD4-96	KD4-96	KD4-96	KD4-96	Unassigned
ASV3922	Bacteria	Chloroflexi	KD4-96	KD4-96	KD4-96	KD4-96	Unassigned
ASV6665	Bacteria	Chloroflexi	KD4-96	KD4-96	KD4-96	KD4-96	uncultured_Gram-positive
ASV9428	Bacteria	Chloroflexi	KD4-96	KD4-96	KD4-96	KD4-96	uncultured_bacterium
ASV11232	Bacteria	Chloroflexi	KD4-96	KD4-96	KD4-96	KD4-96	uncultured_bacterium
ASV11753	Bacteria	Chloroflexi	KD4-96	KD4-96	KD4-96	KD4-96	Unassigned
ASV11791	Bacteria	Chloroflexi	KD4-96	KD4-96	KD4-96	KD4-96	uncultured_bacterium
ASV102	Bacteria	Proteobacteria	Gammaproteobacteria	KI89A_clade	KI89A_clade	KI89A_clade	uncultured_marine
ASV637	Bacteria	Proteobacteria	Gammaproteobacteria	KI89A_clade	KI89A_clade	KI89A_clade	uncultured_bacterium
ASV1121	Bacteria	Proteobacteria	Gammaproteobacteria	KI89A_clade	KI89A_clade	KI89A_clade	Unassigned
ASV3441	Bacteria	Proteobacteria	Gammaproteobacteria	KI89A_clade	KI89A_clade	KI89A_clade	uncultured_bacterium
ASV4868	Bacteria	Proteobacteria	Gammaproteobacteria	KI89A_clade	KI89A_clade	KI89A_clade	uncultured_bacterium
ASV5841	Bacteria	Proteobacteria	Gammaproteobacteria	KI89A_clade	KI89A_clade	KI89A_clade	Unassigned
ASV5847	Bacteria	Proteobacteria	Gammaproteobacteria	KI89A_clade	KI89A_clade	KI89A_clade	uncultured_bacterium
ASV6672	Bacteria	Proteobacteria	Gammaproteobacteria	KI89A_clade	KI89A_clade	KI89A_clade	Unassigned
ASV7738	Bacteria	Proteobacteria	Gammaproteobacteria	KI89A_clade	KI89A_clade	KI89A_clade	Unassigned
ASV9201	Bacteria	Proteobacteria	Gammaproteobacteria	KI89A_clade	KI89A_clade	KI89A_clade	Unassigned
ASV9457	Bacteria	Proteobacteria	Gammaproteobacteria	KI89A_clade	KI89A_clade	KI89A_clade	Unassigned
ASV19614	Bacteria	Proteobacteria	Gammaproteobacteria	KI89A_clade	KI89A_clade	KI89A_clade	uncultured_bacterium
ASV1160	Bacteria	Proteobacteria	Alphaproteobacteria	Kiloniellales	Kiloniellaceae	uncultured	uncultured_Pelagibius
ASV1571	Bacteria	Proteobacteria	Alphaproteobacteria	Kiloniellales	Kiloniellaceae	Pelagibius	uncultured_Alphaproteobacteria
ASV2375	Bacteria	Proteobacteria	Alphaproteobacteria	Kiloniellales	Kiloniellaceae	uncultured	Unassigned
ASV2397	Bacteria	Proteobacteria	Alphaproteobacteria	Kiloniellales	Kiloniellaceae	uncultured	uncultured_Alphaproteobacteria
ASV4436	Bacteria	Proteobacteria	Alphaproteobacteria	Kiloniellales	Kiloniellaceae	uncultured	uncultured_Alphaproteobacteria
ASV4794	Bacteria	Proteobacteria	Alphaproteobacteria	Kiloniellales	Kiloniellaceae	Unassigned	Unassigned
ASV4834	Bacteria	Proteobacteria	Alphaproteobacteria	Kiloniellales	Kiloniellaceae	Unassigned	Unassigned
ASV4859	Bacteria	Proteobacteria	Alphaproteobacteria	Kiloniellales	Kiloniellaceae	uncultured	uncultured_Alphaproteobacteria
ASV4861	Bacteria	Proteobacteria	Alphaproteobacteria	Kiloniellales	Kiloniellaceae	uncultured	Unassigned
ASV6673	Bacteria	Proteobacteria	Alphaproteobacteria	Kiloniellales	Kiloniellaceae	Unassigned	Unassigned
ASV7836	Bacteria	Proteobacteria	Alphaproteobacteria	Kiloniellales	Kiloniellaceae	uncultured	Unassigned
ASV9119	Bacteria	Proteobacteria	Alphaproteobacteria	Kiloniellales	Kiloniellaceae	Unassigned	Unassigned
ASV9120	Bacteria	Proteobacteria	Alphaproteobacteria	Kiloniellales	Kiloniellaceae	uncultured	Unassigned
ASV9146	Bacteria	Proteobacteria	Alphaproteobacteria	Kiloniellales	Kiloniellaceae	Pelagibius	uncultured_bacterium
ASV9451	Bacteria	Proteobacteria	Alphaproteobacteria	Kiloniellales	Kiloniellaceae	Pelagibius	Unassigned
ASV11411	Bacteria	Proteobacteria	Alphaproteobacteria	Kiloniellales	Kiloniellaceae	Tistlia	Thalassocola_ureilytica
ASV11453	Bacteria	Proteobacteria	Alphaproteobacteria	Kiloniellales	Kiloniellaceae	Pelagibius	uncultured_Alphaproteobacteria
ASV14726	Bacteria	Proteobacteria	Alphaproteobacteria	Kiloniellales	Kiloniellaceae	Pelagibius	Unassigned
ASV14943	Bacteria	Proteobacteria	Alphaproteobacteria	Kiloniellales	Kiloniellaceae	uncultured	uncultured_beta
ASV15191	Bacteria	Proteobacteria	Alphaproteobacteria	Kiloniellales	Kiloniellaceae	Unassigned	Unassigned
ASV18876	Bacteria	Proteobacteria	Alphaproteobacteria	Kiloniellales	Kiloniellaceae	uncultured	Unassigned
ASV19261	Bacteria	Proteobacteria	Alphaproteobacteria	Kiloniellales	Kiloniellaceae	uncultured	uncultured_beta
ASV1374	Bacteria	Verrucomicrobiota	Kiritimatiellae	Kiritimatiellales	Kiritimatiellaceae	R76-B128	uncultured_bacterium
ASV6691	Bacteria	Verrucomicrobiota	Kiritimatiellae	Kiritimatiellales	Kiritimatiellaceae	R76-B128	Unassigned
ASV7552	Bacteria	Verrucomicrobiota	Kiritimatiellae	Kiritimatiellales	Kiritimatiellaceae	MSBL3	Unassigned
ASV7638	Bacteria	Verrucomicrobiota	Kiritimatiellae	Kiritimatiellales	Kiritimatiellaceae	R76-B128	Unassigned
ASV9359	Bacteria	Verrucomicrobiota	Kiritimatiellae	Kiritimatiellales	Kiritimatiellaceae	R76-B128	Unassigned
ASV11155	Bacteria	Verrucomicrobiota	Kiritimatiellae	Kiritimatiellales	Kiritimatiellaceae	R76-B128	uncultured_organism
ASV14704	Bacteria	Verrucomicrobiota	Kiritimatiellae	Kiritimatiellales	Kiritimatiellaceae	R76-B128	uncultured_bacterium
ASV19212	Bacteria	Verrucomicrobiota	Kiritimatiellae	Kiritimatiellales	Kiritimatiellaceae	R76-B128	uncultured_bacterium
ASV18491	Bacteria	Verrucomicrobiota	Omnitrophia	Omnitrophales	koll11	koll11	uncultured_organism
ASV5265	Bacteria	Proteobacteria	Alphaproteobacteria	Kordiimonadales	Kordiimonadaceae	Kordiimonas	Unassigned
ASV9255	Bacteria	Proteobacteria	Alphaproteobacteria	Kordiimonadales	Kordiimonadaceae	Kordiimonas	Unassigned
ASV11145	Bacteria	Proteobacteria	Alphaproteobacteria	Kordiimonadales	Kordiimonadaceae	Kordiimonas	Unassigned
ASV11552	Bacteria	Proteobacteria	Alphaproteobacteria	Kordiimonadales	Kordiimonadaceae	Kordiimonas	Unassigned
ASV14538	Bacteria	Proteobacteria	Alphaproteobacteria	Kordiimonadales	Kordiimonadaceae	Kordiimonas	uncultured_bacterium
ASV14580	Bacteria	Proteobacteria	Alphaproteobacteria	Kordiimonadales	Kordiimonadaceae	Kordiimonas	Unassigned
ASV14780	Bacteria	Proteobacteria	Alphaproteobacteria	Kordiimonadales	Kordiimonadaceae	Kordiimonas	Unassigned
ASV14983	Bacteria	Proteobacteria	Alphaproteobacteria	Kordiimonadales	Kordiimonadaceae	Kordiimonas	Unassigned
ASV19233	Bacteria	Proteobacteria	Alphaproteobacteria	Kordiimonadales	Kordiimonadaceae	Kordiimonas	uncultured_bacterium
ASV832	Bacteria	Firmicutes	Clostridia	Lachnospirales	Lachnospiraceae	Blautia	Unassigned
ASV1033	Bacteria	Firmicutes	Clostridia	Lachnospirales	Lachnospiraceae	Fusicatenibacter	uncultured_organism
ASV1295	Bacteria	Firmicutes	Clostridia	Lachnospirales	Lachnospiraceae	[Ruminococcus]_torques_group	Unassigned
ASV1410	Bacteria	Firmicutes	Clostridia	Lachnospirales	Lachnospiraceae	Anaerostipes	Anaerostipes_hadrus
ASV1417	Bacteria	Firmicutes	Clostridia	Lachnospirales	Lachnospiraceae	Blautia	Unassigned
ASV1525	Bacteria	Firmicutes	Clostridia	Lachnospirales	Lachnospiraceae	Roseburia	Unassigned
ASV1680	Bacteria	Firmicutes	Clostridia	Lachnospirales	Lachnospiraceae	[Ruminococcus]_gnavus_group	uncultured_organism
ASV1723	Bacteria	Firmicutes	Clostridia	Lachnospirales	Lachnospiraceae	[Eubacterium]_hallii_group	[Eubacterium]_hallii
ASV1782	Bacteria	Firmicutes	Clostridia	Lachnospirales	Lachnospiraceae	Lachnoclostridium	uncultured_organism
ASV2121	Bacteria	Firmicutes	Clostridia	Lachnospirales	Lachnospiraceae	Blautia	uncultured_Blautia
ASV2401	Bacteria	Firmicutes	Clostridia	Lachnospirales	Lachnospiraceae	Lachnospiraceae_ND3007_group	metagenome
ASV2443	Bacteria	Firmicutes	Clostridia	Lachnospirales	Lachnospiraceae	Unassigned	Unassigned
ASV2475	Bacteria	Firmicutes	Clostridia	Lachnospirales	Lachnospiraceae	Blautia	metagenome
ASV2805	Bacteria	Firmicutes	Clostridia	Lachnospirales	Lachnospiraceae	Lachnospira	uncultured_bacterium
ASV2806	Bacteria	Firmicutes	Clostridia	Lachnospirales	Lachnospiraceae	Dorea	uncultured_bacterium
ASV2892	Bacteria	Firmicutes	Clostridia	Lachnospirales	Lachnospiraceae	Agathobacter	[Eubacterium]_rectale
ASV3021	Bacteria	Firmicutes	Clostridia	Lachnospirales	Lachnospiraceae	[Eubacterium]_hallii_group	Unassigned
ASV3102	Bacteria	Firmicutes	Clostridia	Lachnospirales	Lachnospiraceae	CAG-56	uncultured_bacterium
ASV3105	Bacteria	Firmicutes	Clostridia	Lachnospirales	Lachnospiraceae	Unassigned	Unassigned
ASV3137	Bacteria	Firmicutes	Clostridia	Lachnospirales	Lachnospiraceae	Unassigned	Unassigned
ASV3688	Bacteria	Firmicutes	Clostridia	Lachnospirales	Lachnospiraceae	Dorea	Dorea_formicigenerans
ASV3891	Bacteria	Firmicutes	Clostridia	Lachnospirales	Lachnospiraceae	Lachnoclostridium	Unassigned
ASV4149	Bacteria	Firmicutes	Clostridia	Lachnospirales	Lachnospiraceae	Blautia	Unassigned
ASV4802	Bacteria	Firmicutes	Clostridia	Lachnospirales	Lachnospiraceae	[Eubacterium]_hallii_group	[Eubacterium]_hallii
ASV4873	Bacteria	Firmicutes	Clostridia	Lachnospirales	Lachnospiraceae	Lachnospiraceae_NK4A136_group	unidentified
ASV5274	Bacteria	Firmicutes	Clostridia	Lachnospirales	Lachnospiraceae	Roseburia	Unassigned
ASV5317	Bacteria	Firmicutes	Clostridia	Lachnospirales	Lachnospiraceae	Vallitalea	uncultured_bacterium
ASV5780	Bacteria	Firmicutes	Clostridia	Lachnospirales	Lachnospiraceae	Vallitalea	uncultured_bacterium
ASV5858	Bacteria	Firmicutes	Clostridia	Lachnospirales	Lachnospiraceae	Unassigned	Unassigned
ASV6516	Bacteria	Firmicutes	Clostridia	Lachnospirales	Lachnospiraceae	Tyzzerella	Unassigned
ASV6548	Bacteria	Firmicutes	Clostridia	Lachnospirales	Lachnospiraceae	[Ruminococcus]_torques_group	Unassigned
ASV6563	Bacteria	Firmicutes	Clostridia	Lachnospirales	Lachnospiraceae	[Eubacterium]_eligens_group	Unassigned
ASV6576	Bacteria	Firmicutes	Clostridia	Lachnospirales	Lachnospiraceae	Unassigned	Unassigned
ASV6583	Bacteria	Firmicutes	Clostridia	Lachnospirales	Lachnospiraceae	[Eubacterium]_eligens_group	Unassigned
ASV6654	Bacteria	Firmicutes	Clostridia	Lachnospirales	Lachnospiraceae	Lachnospiraceae_UCG-004	uncultured_organism
ASV7701	Bacteria	Firmicutes	Clostridia	Lachnospirales	Lachnospiraceae	Unassigned	Unassigned
ASV7743	Bacteria	Firmicutes	Clostridia	Lachnospirales	Lachnospiraceae	Unassigned	Unassigned
ASV7767	Bacteria	Firmicutes	Clostridia	Lachnospirales	Lachnospiraceae	Blautia	Unassigned
ASV9122	Bacteria	Firmicutes	Clostridia	Lachnospirales	Lachnospiraceae	Unassigned	Unassigned
ASV9171	Bacteria	Firmicutes	Clostridia	Lachnospirales	Lachnospiraceae	Anaerostipes	Unassigned
ASV9216	Bacteria	Firmicutes	Clostridia	Lachnospirales	Lachnospiraceae	Epulopiscium	Unassigned
ASV11244	Bacteria	Firmicutes	Clostridia	Lachnospirales	Lachnospiraceae	Lachnoclostridium	human_gut
ASV11276	Bacteria	Firmicutes	Clostridia	Lachnospirales	Lachnospiraceae	Anaerostipes	Unassigned
ASV11325	Bacteria	Firmicutes	Clostridia	Lachnospirales	Lachnospiraceae	Lachnospiraceae_ND3007_group	Unassigned
ASV11374	Bacteria	Firmicutes	Clostridia	Lachnospirales	Lachnospiraceae	uncultured	Clostridiales_bacterium
ASV11493	Bacteria	Firmicutes	Clostridia	Lachnospirales	Lachnospiraceae	Dorea	uncultured_bacterium
ASV11549	Bacteria	Firmicutes	Clostridia	Lachnospirales	Lachnospiraceae	Blautia	Unassigned
ASV11564	Bacteria	Firmicutes	Clostridia	Lachnospirales	Lachnospiraceae	Unassigned	Unassigned
ASV11739	Bacteria	Firmicutes	Clostridia	Lachnospirales	Lachnospiraceae	Blautia	Unassigned
ASV14429	Bacteria	Firmicutes	Clostridia	Lachnospirales	Lachnospiraceae	[Ruminococcus]_torques_group	Unassigned
ASV14500	Bacteria	Firmicutes	Clostridia	Lachnospirales	Lachnospiraceae	Lachnoclostridium	unidentified
ASV14518	Bacteria	Firmicutes	Clostridia	Lachnospirales	Lachnospiraceae	Epulopiscium	bacterium_enrichment
ASV14542	Bacteria	Firmicutes	Clostridia	Lachnospirales	Lachnospiraceae	Epulopiscium	Unassigned
ASV14751	Bacteria	Firmicutes	Clostridia	Lachnospirales	Lachnospiraceae	Epulopiscium	Unassigned
ASV14817	Bacteria	Firmicutes	Clostridia	Lachnospirales	Lachnospiraceae	GCA-900066575	Unassigned
ASV15126	Bacteria	Firmicutes	Clostridia	Lachnospirales	Lachnospiraceae	Unassigned	Unassigned
ASV18490	Bacteria	Firmicutes	Clostridia	Lachnospirales	Lachnospiraceae	Unassigned	Unassigned
ASV18893	Bacteria	Firmicutes	Clostridia	Lachnospirales	Lachnospiraceae	Lachnoclostridium	Unassigned
ASV18970	Bacteria	Firmicutes	Clostridia	Lachnospirales	Lachnospiraceae	Anaerostipes	Unassigned
ASV19102	Bacteria	Firmicutes	Clostridia	Lachnospirales	Lachnospiraceae	[Eubacterium]_hallii_group	Unassigned
ASV19361	Bacteria	Firmicutes	Clostridia	Lachnospirales	Lachnospiraceae	Tyzzerella	Unassigned
ASV19467	Bacteria	Firmicutes	Clostridia	Lachnospirales	Lachnospiraceae	Unassigned	Unassigned
ASV19641	Bacteria	Firmicutes	Clostridia	Lachnospirales	Lachnospiraceae	Agathobacter	Unassigned
ASV19865	Bacteria	Firmicutes	Clostridia	Lachnospirales	Lachnospiraceae	Epulopiscium	Unassigned
ASV3242	Bacteria	Firmicutes	Bacilli	Lactobacillales	Lactobacillaceae	Lactobacillus	Lactobacillus_delbrueckii
ASV5875	Bacteria	Firmicutes	Bacilli	Lactobacillales	Lactobacillaceae	Lactobacillus	Unassigned
ASV6679	Bacteria	Firmicutes	Bacilli	Lactobacillales	Lactobacillaceae	Lactobacillus	Lactobacillus_fermentum
ASV11148	Bacteria	Firmicutes	Bacilli	Lactobacillales	Lactobacillaceae	Lactobacillus	Lactobacillus_fermentum
ASV11149	Bacteria	Firmicutes	Bacilli	Lactobacillales	Lactobacillaceae	Pediococcus	Unassigned
ASV11494	Bacteria	Firmicutes	Bacilli	Lactobacillales	Lactobacillaceae	Lactobacillus	Lactobacillus_johnsonii
ASV11397	Bacteria	Latescibacterota	Latescibacteria	Latescibacterales	Latescibacteraceae	Latescibacteraceae	uncultured_Latescibacteria
ASV15302	Bacteria	Latescibacterota	Latescibacteria	Latescibacterales	Latescibacteraceae	Latescibacteraceae	Unassigned
ASV18985	Bacteria	Latescibacterota	Latescibacteria	Latescibacterales	Latescibacteraceae	Latescibacteraceae	Unassigned
ASV19000	Bacteria	Latescibacterota	Latescibacteria	Latescibacterales	Latescibacteraceae	Latescibacteraceae	uncultured_bacterium
ASV19260	Bacteria	Latescibacterota	Latescibacteria	Latescibacterales	Latescibacteraceae	Latescibacteraceae	uncultured_bacterium
ASV19290	Bacteria	Latescibacterota	Latescibacteria	Latescibacterales	Latescibacteraceae	Latescibacteraceae	uncultured_bacterium
ASV15048	Bacteria	Latescibacterota	Latescibacterota	Latescibacterota	Latescibacterota	Latescibacterota	Unassigned
ASV18674	Bacteria	Latescibacterota	Latescibacterota	Latescibacterota	Latescibacterota	Latescibacterota	uncultured_organism
ASV18694	Bacteria	Latescibacterota	Latescibacterota	Latescibacterota	Latescibacterota	Latescibacterota	Unassigned
ASV19675	Bacteria	Latescibacterota	Latescibacterota	Latescibacterota	Latescibacterota	Latescibacterota	uncultured_Latescibacteria
ASV9046	Bacteria	Verrucomicrobiota	Verrucomicrobiae	LD1-PB3	LD1-PB3	LD1-PB3	uncultured_bacterium
ASV503	Bacteria	Proteobacteria	Gammaproteobacteria	Legionellales	Legionellaceae	Legionella	Unassigned
ASV1357	Bacteria	Proteobacteria	Gammaproteobacteria	Legionellales	Legionellaceae	Legionella	uncultured_organism
ASV19042	Bacteria	Proteobacteria	Gammaproteobacteria	Legionellales	Legionellaceae	Legionella	Unassigned
ASV19047	Bacteria	Proteobacteria	Gammaproteobacteria	Legionellales	Legionellaceae	uncultured	uncultured_bacterium
ASV19075	Bacteria	Proteobacteria	Gammaproteobacteria	Legionellales	Legionellaceae	Legionella	Unassigned
ASV19277	Bacteria	Proteobacteria	Gammaproteobacteria	Legionellales	Legionellaceae	uncultured	Unassigned
ASV19655	Bacteria	Proteobacteria	Gammaproteobacteria	Legionellales	Legionellaceae	Legionella	Unassigned
ASV19819	Bacteria	Proteobacteria	Gammaproteobacteria	Legionellales	Legionellaceae	Unassigned	Unassigned
ASV19215	Bacteria	Verrucomicrobiota	Lentisphaeria	Oligosphaerales	Lenti-02	Lenti-02	Unassigned
ASV5777	Bacteria	Bacteroidota	Bacteroidia	Sphingobacteriales	Lentimicrobiaceae	Unassigned	Unassigned
ASV9033	Bacteria	Bacteroidota	Bacteroidia	Sphingobacteriales	Lentimicrobiaceae	Lentimicrobium	Lentimicrobium_saccharophilum
ASV11667	Bacteria	Bacteroidota	Bacteroidia	Sphingobacteriales	Lentimicrobiaceae	Lentimicrobiaceae	Unassigned
ASV14665	Bacteria	Bacteroidota	Bacteroidia	Sphingobacteriales	Lentimicrobiaceae	Lentimicrobiaceae	uncultured_Bacteroidetes
ASV14802	Bacteria	Bacteroidota	Bacteroidia	Sphingobacteriales	Lentimicrobiaceae	Lentimicrobiaceae	Unassigned
ASV18497	Bacteria	Bacteroidota	Bacteroidia	Sphingobacteriales	Lentimicrobiaceae	Lentimicrobiaceae	uncultured_sediment
ASV18557	Bacteria	Bacteroidota	Bacteroidia	Sphingobacteriales	Lentimicrobiaceae	Lentimicrobium	bioreactor_metagenome
ASV1616	Bacteria	Verrucomicrobiota	Lentisphaeria	Lentisphaerales	Lentisphaeraceae	Lentisphaera	Unassigned
ASV3126	Bacteria	Verrucomicrobiota	Lentisphaeria	Lentisphaerales	Lentisphaeraceae	Lentisphaera	Unassigned
ASV5781	Bacteria	Verrucomicrobiota	Lentisphaeria	Lentisphaerales	Lentisphaeraceae	Lentisphaera	uncultured_bacterium
ASV7720	Bacteria	Verrucomicrobiota	Lentisphaeria	Lentisphaerales	Lentisphaeraceae	Lentisphaera	Unassigned
ASV14996	Bacteria	Verrucomicrobiota	Lentisphaeria	Lentisphaerales	Lentisphaeraceae	Lentisphaera	Lentisphaera_araneosa
ASV15274	Bacteria	Verrucomicrobiota	Lentisphaeria	Lentisphaerales	Lentisphaeraceae	Lentisphaera	Unassigned
ASV18680	Bacteria	Verrucomicrobiota	Lentisphaeria	Lentisphaerales	Lentisphaeraceae	Lentisphaera	Unassigned
ASV19164	Bacteria	Verrucomicrobiota	Lentisphaeria	Lentisphaerales	Lentisphaeraceae	Lentisphaera	Unassigned
ASV19852	Bacteria	Verrucomicrobiota	Lentisphaeria	Lentisphaerales	Lentisphaeraceae	Lentisphaera	Lentisphaera_araneosa
ASV7043	Bacteria	Spirochaetota	Leptospirae	Leptospirales	Leptospiraceae	Turneriella	uncultured_marine
ASV9268	Bacteria	Spirochaetota	Leptospirae	Leptospirales	Leptospiraceae	Turneriella	uncultured_marine
ASV11140	Bacteria	Spirochaetota	Leptospirae	Leptospirales	Leptospiraceae	Turneriella	uncultured_marine
ASV2704	Bacteria	Fusobacteriota	Fusobacteriia	Fusobacteriales	Leptotrichiaceae	Leptotrichia	Leptotrichia_sp.
ASV2760	Bacteria	Fusobacteriota	Fusobacteriia	Fusobacteriales	Leptotrichiaceae	uncultured	uncultured_bacterium
ASV4482	Bacteria	Fusobacteriota	Fusobacteriia	Fusobacteriales	Leptotrichiaceae	Leptotrichia	Leptotrichia_sp.
ASV6599	Bacteria	Fusobacteriota	Fusobacteriia	Fusobacteriales	Leptotrichiaceae	Hypnocyclicus	Unassigned
ASV7668	Bacteria	Fusobacteriota	Fusobacteriia	Fusobacteriales	Leptotrichiaceae	Unassigned	Unassigned
ASV11502	Bacteria	Fusobacteriota	Fusobacteriia	Fusobacteriales	Leptotrichiaceae	Hypnocyclicus	Unassigned
ASV11410	Bacteria	Firmicutes	Bacilli	Lactobacillales	Leuconostocaceae	Weissella	Unassigned
ASV15004	Bacteria	Firmicutes	Bacilli	Lactobacillales	Leuconostocaceae	Weissella	Unassigned
ASV15115	Bacteria	Firmicutes	Bacilli	Lactobacillales	Leuconostocaceae	Weissella	Unassigned
ASV19093	Bacteria	Firmicutes	Bacilli	Lactobacillales	Leuconostocaceae	Leuconostoc	Leuconostoc_pseudomesenteroides
ASV19881	Bacteria	Firmicutes	Bacilli	Lactobacillales	Leuconostocaceae	Leuconostoc	Leuconostoc_lactis
ASV14998	Bacteria	Cyanobacteria	Cyanobacteriia	Limnotrichales	Limnotrichaceae	Limnothrix	uncultured_bacterium
ASV18788	Bacteria	Elusimicrobiota	Lineage_IIb	Lineage_IIb	Lineage_IIb	Lineage_IIb	Unassigned
ASV18978	Bacteria	Elusimicrobiota	Lineage_IIc	Lineage_IIc	Lineage_IIc	Lineage_IIc	Unassigned
ASV14794	Bacteria	Elusimicrobiota	Elusimicrobia	Lineage_IV	Lineage_IV	Lineage_IV	Unassigned
ASV273	Bacteria	Proteobacteria	Gammaproteobacteria	Oceanospirillales	Litoricolaceae	Litoricola	Unassigned
ASV361	Bacteria	Proteobacteria	Gammaproteobacteria	Oceanospirillales	Litoricolaceae	Litoricola	uncultured_bacterium
ASV406	Bacteria	Proteobacteria	Gammaproteobacteria	Oceanospirillales	Litoricolaceae	Litoricola	uncultured_bacterium
ASV480	Bacteria	Proteobacteria	Gammaproteobacteria	Oceanospirillales	Litoricolaceae	Litoricola	Litoricola_marina
ASV6594	Bacteria	Proteobacteria	Gammaproteobacteria	Oceanospirillales	Litoricolaceae	Litoricola	Litoricola_marina
ASV14833	Bacteria	Proteobacteria	Gammaproteobacteria	Oceanospirillales	Litoricolaceae	Litoricola	Litoricola_marina
ASV15215	Bacteria	Proteobacteria	Gammaproteobacteria	Oceanospirillales	Litoricolaceae	Litoricola	Litoricola_marina
ASV19161	Bacteria	Proteobacteria	Gammaproteobacteria	Oceanospirillales	Litoricolaceae	Litoricola	Litoricola_marina
ASV2409	Bacteria	Cloacimonadota	Cloacimonadia	Cloacimonadales	LK-44f	LK-44f	uncultured_bacterium
ASV6517	Bacteria	Cloacimonadota	Cloacimonadia	Cloacimonadales	LK-44f	LK-44f	uncultured_bacterium
ASV14409	Bacteria	Gemmatimonadota	Longimicrobia	Longimicrobiales	Longimicrobiaceae	Longimicrobium	uncultured_Gemmatimonadetes
ASV19269	Bacteria	Proteobacteria	Magnetococcia	Magnetococcales	Magnetococcaceae	Magnetococcus	Unassigned
ASV171	Bacteria	Proteobacteria	Alphaproteobacteria	Rhodospirillales	Magnetospiraceae	uncultured	Unassigned
ASV529	Bacteria	Proteobacteria	Alphaproteobacteria	Rhodospirillales	Magnetospiraceae	uncultured	Unassigned
ASV630	Bacteria	Proteobacteria	Alphaproteobacteria	Rhodospirillales	Magnetospiraceae	uncultured	marine_metagenome
ASV794	Bacteria	Proteobacteria	Alphaproteobacteria	Rhodospirillales	Magnetospiraceae	uncultured	uncultured_marine
ASV1247	Bacteria	Proteobacteria	Alphaproteobacteria	Rhodospirillales	Magnetospiraceae	uncultured	marine_metagenome
ASV1929	Bacteria	Proteobacteria	Alphaproteobacteria	Rhodospirillales	Magnetospiraceae	Unassigned	Unassigned
ASV3641	Bacteria	Proteobacteria	Alphaproteobacteria	Rhodospirillales	Magnetospiraceae	uncultured	Unassigned
ASV4479	Bacteria	Proteobacteria	Alphaproteobacteria	Rhodospirillales	Magnetospiraceae	uncultured	marine_metagenome
ASV5917	Bacteria	Proteobacteria	Alphaproteobacteria	Rhodospirillales	Magnetospiraceae	uncultured	Unassigned
ASV6595	Bacteria	Proteobacteria	Alphaproteobacteria	Rhodospirillales	Magnetospiraceae	Magnetospira	uncultured_Alphaproteobacteria
ASV6659	Bacteria	Proteobacteria	Alphaproteobacteria	Rhodospirillales	Magnetospiraceae	uncultured	Unassigned
ASV7676	Bacteria	Proteobacteria	Alphaproteobacteria	Rhodospirillales	Magnetospiraceae	Unassigned	Unassigned
ASV9145	Bacteria	Proteobacteria	Alphaproteobacteria	Rhodospirillales	Magnetospiraceae	uncultured	Unassigned
ASV9167	Bacteria	Proteobacteria	Alphaproteobacteria	Rhodospirillales	Magnetospiraceae	uncultured	Unassigned
ASV9217	Bacteria	Proteobacteria	Alphaproteobacteria	Rhodospirillales	Magnetospiraceae	Magnetovibrio	Unassigned
ASV9286	Bacteria	Proteobacteria	Alphaproteobacteria	Rhodospirillales	Magnetospiraceae	Unassigned	Unassigned
ASV9347	Bacteria	Proteobacteria	Alphaproteobacteria	Rhodospirillales	Magnetospiraceae	Magnetovibrio	Unassigned
ASV9395	Bacteria	Proteobacteria	Alphaproteobacteria	Rhodospirillales	Magnetospiraceae	Unassigned	Unassigned
ASV11252	Bacteria	Proteobacteria	Alphaproteobacteria	Rhodospirillales	Magnetospiraceae	Magnetovibrio	Unassigned
ASV11273	Bacteria	Proteobacteria	Alphaproteobacteria	Rhodospirillales	Magnetospiraceae	uncultured	uncultured_Alphaproteobacteria
ASV11485	Bacteria	Proteobacteria	Alphaproteobacteria	Rhodospirillales	Magnetospiraceae	uncultured	Unassigned
ASV14650	Bacteria	Proteobacteria	Alphaproteobacteria	Rhodospirillales	Magnetospiraceae	Unassigned	Unassigned
ASV15141	Bacteria	Proteobacteria	Alphaproteobacteria	Rhodospirillales	Magnetospiraceae	Magnetospiraceae	Unassigned
ASV15324	Bacteria	Proteobacteria	Alphaproteobacteria	Rhodospirillales	Magnetospiraceae	uncultured	uncultured_Alphaproteobacteria
ASV15580	Bacteria	Proteobacteria	Alphaproteobacteria	Rhodospirillales	Magnetospiraceae	Unassigned	Unassigned
ASV19782	Bacteria	Proteobacteria	Alphaproteobacteria	Rhodospirillales	Magnetospiraceae	Magnetospira	uncultured_marine
ASV1187	Bacteria	Margulisbacteria	Margulisbacteria	Margulisbacteria	Margulisbacteria	Margulisbacteria	uncultured_bacterium
ASV1939	Bacteria	Margulisbacteria	Margulisbacteria	Margulisbacteria	Margulisbacteria	Margulisbacteria	uncultured_bacterium
ASV2493	Bacteria	Margulisbacteria	Margulisbacteria	Margulisbacteria	Margulisbacteria	Margulisbacteria	uncultured_bacterium
ASV2998	Bacteria	Margulisbacteria	Margulisbacteria	Margulisbacteria	Margulisbacteria	Margulisbacteria	uncultured_bacterium
ASV3032	Bacteria	Margulisbacteria	Margulisbacteria	Margulisbacteria	Margulisbacteria	Margulisbacteria	Unassigned
ASV4856	Bacteria	Margulisbacteria	Margulisbacteria	Margulisbacteria	Margulisbacteria	Margulisbacteria	uncultured_bacterium
ASV5301	Bacteria	Margulisbacteria	Margulisbacteria	Margulisbacteria	Margulisbacteria	Margulisbacteria	uncultured_bacterium
ASV5749	Bacteria	Margulisbacteria	Margulisbacteria	Margulisbacteria	Margulisbacteria	Margulisbacteria	uncultured_marine
ASV5812	Bacteria	Margulisbacteria	Margulisbacteria	Margulisbacteria	Margulisbacteria	Margulisbacteria	uncultured_bacterium
ASV5864	Bacteria	Margulisbacteria	Margulisbacteria	Margulisbacteria	Margulisbacteria	Margulisbacteria	uncultured_bacterium
ASV6532	Bacteria	Margulisbacteria	Margulisbacteria	Margulisbacteria	Margulisbacteria	Margulisbacteria	uncultured_bacterium
ASV6721	Bacteria	Margulisbacteria	Margulisbacteria	Margulisbacteria	Margulisbacteria	Margulisbacteria	uncultured_bacterium
ASV7652	Bacteria	Margulisbacteria	Margulisbacteria	Margulisbacteria	Margulisbacteria	Margulisbacteria	uncultured_bacterium
ASV11388	Bacteria	Margulisbacteria	Margulisbacteria	Margulisbacteria	Margulisbacteria	Margulisbacteria	Unassigned
ASV11615	Bacteria	Margulisbacteria	Margulisbacteria	Margulisbacteria	Margulisbacteria	Margulisbacteria	uncultured_bacterium
ASV11770	Bacteria	Margulisbacteria	Margulisbacteria	Margulisbacteria	Margulisbacteria	Margulisbacteria	Unassigned
ASV14579	Bacteria	Margulisbacteria	Margulisbacteria	Margulisbacteria	Margulisbacteria	Margulisbacteria	uncultured_bacterium
ASV14860	Bacteria	Margulisbacteria	Margulisbacteria	Margulisbacteria	Margulisbacteria	Margulisbacteria	uncultured_bacterium
ASV15075	Bacteria	Margulisbacteria	Margulisbacteria	Margulisbacteria	Margulisbacteria	Margulisbacteria	uncultured_bacterium
ASV15083	Bacteria	Margulisbacteria	Margulisbacteria	Margulisbacteria	Margulisbacteria	Margulisbacteria	Unassigned
ASV15101	Bacteria	Margulisbacteria	Margulisbacteria	Margulisbacteria	Margulisbacteria	Margulisbacteria	Unassigned
ASV15119	Bacteria	Margulisbacteria	Margulisbacteria	Margulisbacteria	Margulisbacteria	Margulisbacteria	uncultured_marine
ASV15457	Bacteria	Margulisbacteria	Margulisbacteria	Margulisbacteria	Margulisbacteria	Margulisbacteria	uncultured_bacterium
ASV18524	Bacteria	Margulisbacteria	Margulisbacteria	Margulisbacteria	Margulisbacteria	Margulisbacteria	Unassigned
ASV18892	Bacteria	Margulisbacteria	Margulisbacteria	Margulisbacteria	Margulisbacteria	Margulisbacteria	uncultured_bacterium
ASV19253	Bacteria	Margulisbacteria	Margulisbacteria	Margulisbacteria	Margulisbacteria	Margulisbacteria	uncultured_marine
ASV20031	Bacteria	Margulisbacteria	Margulisbacteria	Margulisbacteria	Margulisbacteria	Margulisbacteria	Unassigned
ASV20046	Bacteria	Margulisbacteria	Margulisbacteria	Margulisbacteria	Margulisbacteria	Margulisbacteria	Unassigned
ASV11258	Bacteria	Bacteroidota	Bacteroidia	Bacteroidales	Marinifilaceae	Marinifilum	Unassigned
ASV11533	Bacteria	Bacteroidota	Bacteroidia	Bacteroidales	Marinifilaceae	Marinifilum	uncultured_bacterium
ASV19181	Bacteria	Bacteroidota	Bacteroidia	Bacteroidales	Marinifilaceae	Odoribacter	Odoribacter_splanchnicus
ASV11334	Bacteria	Bacteroidota	Bacteroidia	Bacteroidales	Marinilabiliaceae	uncultured	uncultured_bacterium
ASV11758	Bacteria	Bacteroidota	Bacteroidia	Bacteroidales	Marinilabiliaceae	Carboxylicivirga	uncultured_bacterium
ASV18467	Bacteria	Bacteroidota	Bacteroidia	Bacteroidales	Marinilabiliaceae	Marinilabilia	Marinilabilia_salmonicolor
ASV120	Bacteria	Marinimicrobia_(SAR406_clade)	Marinimicrobia_(SAR406_clade)	Marinimicrobia_(SAR406_clade)	Marinimicrobia_(SAR406_clade)	Marinimicrobia_(SAR406_clade)	Unassigned
ASV147	Bacteria	Marinimicrobia_(SAR406_clade)	Marinimicrobia_(SAR406_clade)	Marinimicrobia_(SAR406_clade)	Marinimicrobia_(SAR406_clade)	Marinimicrobia_(SAR406_clade)	marine_metagenome
ASV162	Bacteria	Marinimicrobia_(SAR406_clade)	Marinimicrobia_(SAR406_clade)	Marinimicrobia_(SAR406_clade)	Marinimicrobia_(SAR406_clade)	Marinimicrobia_(SAR406_clade)	unidentified_marine
ASV192	Bacteria	Marinimicrobia_(SAR406_clade)	Marinimicrobia_(SAR406_clade)	Marinimicrobia_(SAR406_clade)	Marinimicrobia_(SAR406_clade)	Marinimicrobia_(SAR406_clade)	Unassigned
ASV279	Bacteria	Marinimicrobia_(SAR406_clade)	Marinimicrobia_(SAR406_clade)	Marinimicrobia_(SAR406_clade)	Marinimicrobia_(SAR406_clade)	Marinimicrobia_(SAR406_clade)	Unassigned
ASV286	Bacteria	Marinimicrobia_(SAR406_clade)	Marinimicrobia_(SAR406_clade)	Marinimicrobia_(SAR406_clade)	Marinimicrobia_(SAR406_clade)	Marinimicrobia_(SAR406_clade)	Unassigned
ASV300	Bacteria	Marinimicrobia_(SAR406_clade)	Marinimicrobia_(SAR406_clade)	Marinimicrobia_(SAR406_clade)	Marinimicrobia_(SAR406_clade)	Marinimicrobia_(SAR406_clade)	uncultured_marine
ASV376	Bacteria	Marinimicrobia_(SAR406_clade)	Marinimicrobia_(SAR406_clade)	Marinimicrobia_(SAR406_clade)	Marinimicrobia_(SAR406_clade)	Marinimicrobia_(SAR406_clade)	marine_metagenome
ASV473	Bacteria	Marinimicrobia_(SAR406_clade)	Marinimicrobia_(SAR406_clade)	Marinimicrobia_(SAR406_clade)	Marinimicrobia_(SAR406_clade)	Marinimicrobia_(SAR406_clade)	Unassigned
ASV560	Bacteria	Marinimicrobia_(SAR406_clade)	Marinimicrobia_(SAR406_clade)	Marinimicrobia_(SAR406_clade)	Marinimicrobia_(SAR406_clade)	Marinimicrobia_(SAR406_clade)	uncultured_bacterium
ASV618	Bacteria	Marinimicrobia_(SAR406_clade)	Marinimicrobia_(SAR406_clade)	Marinimicrobia_(SAR406_clade)	Marinimicrobia_(SAR406_clade)	Marinimicrobia_(SAR406_clade)	uncultured_bacterium
ASV633	Bacteria	Marinimicrobia_(SAR406_clade)	Marinimicrobia_(SAR406_clade)	Marinimicrobia_(SAR406_clade)	Marinimicrobia_(SAR406_clade)	Marinimicrobia_(SAR406_clade)	metagenome
ASV758	Bacteria	Marinimicrobia_(SAR406_clade)	Marinimicrobia_(SAR406_clade)	Marinimicrobia_(SAR406_clade)	Marinimicrobia_(SAR406_clade)	Marinimicrobia_(SAR406_clade)	Unassigned
ASV767	Bacteria	Marinimicrobia_(SAR406_clade)	Marinimicrobia_(SAR406_clade)	Marinimicrobia_(SAR406_clade)	Marinimicrobia_(SAR406_clade)	Marinimicrobia_(SAR406_clade)	Unassigned
ASV883	Bacteria	Marinimicrobia_(SAR406_clade)	Marinimicrobia_(SAR406_clade)	Marinimicrobia_(SAR406_clade)	Marinimicrobia_(SAR406_clade)	Marinimicrobia_(SAR406_clade)	Unassigned
ASV890	Bacteria	Marinimicrobia_(SAR406_clade)	Marinimicrobia_(SAR406_clade)	Marinimicrobia_(SAR406_clade)	Marinimicrobia_(SAR406_clade)	Marinimicrobia_(SAR406_clade)	metagenome
ASV912	Bacteria	Marinimicrobia_(SAR406_clade)	Marinimicrobia_(SAR406_clade)	Marinimicrobia_(SAR406_clade)	Marinimicrobia_(SAR406_clade)	Marinimicrobia_(SAR406_clade)	Unassigned
ASV921	Bacteria	Marinimicrobia_(SAR406_clade)	Marinimicrobia_(SAR406_clade)	Marinimicrobia_(SAR406_clade)	Marinimicrobia_(SAR406_clade)	Marinimicrobia_(SAR406_clade)	Unassigned
ASV925	Bacteria	Marinimicrobia_(SAR406_clade)	Marinimicrobia_(SAR406_clade)	Marinimicrobia_(SAR406_clade)	Marinimicrobia_(SAR406_clade)	Marinimicrobia_(SAR406_clade)	marine_metagenome
ASV926	Bacteria	Marinimicrobia_(SAR406_clade)	Marinimicrobia_(SAR406_clade)	Marinimicrobia_(SAR406_clade)	Marinimicrobia_(SAR406_clade)	Marinimicrobia_(SAR406_clade)	metagenome
ASV1371	Bacteria	Marinimicrobia_(SAR406_clade)	Marinimicrobia_(SAR406_clade)	Marinimicrobia_(SAR406_clade)	Marinimicrobia_(SAR406_clade)	Marinimicrobia_(SAR406_clade)	Unassigned
ASV1853	Bacteria	Marinimicrobia_(SAR406_clade)	Marinimicrobia_(SAR406_clade)	Marinimicrobia_(SAR406_clade)	Marinimicrobia_(SAR406_clade)	Marinimicrobia_(SAR406_clade)	Unassigned
ASV2157	Bacteria	Marinimicrobia_(SAR406_clade)	Marinimicrobia_(SAR406_clade)	Marinimicrobia_(SAR406_clade)	Marinimicrobia_(SAR406_clade)	Marinimicrobia_(SAR406_clade)	Unassigned
ASV2188	Bacteria	Marinimicrobia_(SAR406_clade)	Marinimicrobia_(SAR406_clade)	Marinimicrobia_(SAR406_clade)	Marinimicrobia_(SAR406_clade)	Marinimicrobia_(SAR406_clade)	metagenome
ASV2240	Bacteria	Marinimicrobia_(SAR406_clade)	Marinimicrobia_(SAR406_clade)	Marinimicrobia_(SAR406_clade)	Marinimicrobia_(SAR406_clade)	Marinimicrobia_(SAR406_clade)	uncultured_bacterium
ASV2886	Bacteria	Marinimicrobia_(SAR406_clade)	Marinimicrobia_(SAR406_clade)	Marinimicrobia_(SAR406_clade)	Marinimicrobia_(SAR406_clade)	Marinimicrobia_(SAR406_clade)	Unassigned
ASV3696	Bacteria	Marinimicrobia_(SAR406_clade)	Marinimicrobia_(SAR406_clade)	Marinimicrobia_(SAR406_clade)	Marinimicrobia_(SAR406_clade)	Marinimicrobia_(SAR406_clade)	Unassigned
ASV4956	Bacteria	Marinimicrobia_(SAR406_clade)	Marinimicrobia_(SAR406_clade)	Marinimicrobia_(SAR406_clade)	Marinimicrobia_(SAR406_clade)	Marinimicrobia_(SAR406_clade)	uncultured_bacterium
ASV5111	Bacteria	Marinimicrobia_(SAR406_clade)	Marinimicrobia_(SAR406_clade)	Marinimicrobia_(SAR406_clade)	Marinimicrobia_(SAR406_clade)	Marinimicrobia_(SAR406_clade)	metagenome
ASV5839	Bacteria	Marinimicrobia_(SAR406_clade)	Marinimicrobia_(SAR406_clade)	Marinimicrobia_(SAR406_clade)	Marinimicrobia_(SAR406_clade)	Marinimicrobia_(SAR406_clade)	Unassigned
ASV6590	Bacteria	Marinimicrobia_(SAR406_clade)	Marinimicrobia_(SAR406_clade)	Marinimicrobia_(SAR406_clade)	Marinimicrobia_(SAR406_clade)	Marinimicrobia_(SAR406_clade)	Unassigned
ASV6660	Bacteria	Marinimicrobia_(SAR406_clade)	Marinimicrobia_(SAR406_clade)	Marinimicrobia_(SAR406_clade)	Marinimicrobia_(SAR406_clade)	Marinimicrobia_(SAR406_clade)	uncultured_bacterium
ASV7640	Bacteria	Marinimicrobia_(SAR406_clade)	Marinimicrobia_(SAR406_clade)	Marinimicrobia_(SAR406_clade)	Marinimicrobia_(SAR406_clade)	Marinimicrobia_(SAR406_clade)	metagenome
ASV7680	Bacteria	Marinimicrobia_(SAR406_clade)	Marinimicrobia_(SAR406_clade)	Marinimicrobia_(SAR406_clade)	Marinimicrobia_(SAR406_clade)	Marinimicrobia_(SAR406_clade)	metagenome
ASV7697	Bacteria	Marinimicrobia_(SAR406_clade)	Marinimicrobia_(SAR406_clade)	Marinimicrobia_(SAR406_clade)	Marinimicrobia_(SAR406_clade)	Marinimicrobia_(SAR406_clade)	Unassigned
ASV7724	Bacteria	Marinimicrobia_(SAR406_clade)	Marinimicrobia_(SAR406_clade)	Marinimicrobia_(SAR406_clade)	Marinimicrobia_(SAR406_clade)	Marinimicrobia_(SAR406_clade)	Unassigned
ASV7774	Bacteria	Marinimicrobia_(SAR406_clade)	Marinimicrobia_(SAR406_clade)	Marinimicrobia_(SAR406_clade)	Marinimicrobia_(SAR406_clade)	Marinimicrobia_(SAR406_clade)	metagenome
ASV7809	Bacteria	Marinimicrobia_(SAR406_clade)	Marinimicrobia_(SAR406_clade)	Marinimicrobia_(SAR406_clade)	Marinimicrobia_(SAR406_clade)	Marinimicrobia_(SAR406_clade)	Unassigned
ASV9462	Bacteria	Marinimicrobia_(SAR406_clade)	Marinimicrobia_(SAR406_clade)	Marinimicrobia_(SAR406_clade)	Marinimicrobia_(SAR406_clade)	Marinimicrobia_(SAR406_clade)	Unassigned
ASV11066	Bacteria	Marinimicrobia_(SAR406_clade)	Marinimicrobia_(SAR406_clade)	Marinimicrobia_(SAR406_clade)	Marinimicrobia_(SAR406_clade)	Marinimicrobia_(SAR406_clade)	uncultured_bacterium
ASV11632	Bacteria	Marinimicrobia_(SAR406_clade)	Marinimicrobia_(SAR406_clade)	Marinimicrobia_(SAR406_clade)	Marinimicrobia_(SAR406_clade)	Marinimicrobia_(SAR406_clade)	Unassigned
ASV11674	Bacteria	Marinimicrobia_(SAR406_clade)	Marinimicrobia_(SAR406_clade)	Marinimicrobia_(SAR406_clade)	Marinimicrobia_(SAR406_clade)	Marinimicrobia_(SAR406_clade)	Unassigned
ASV11785	Bacteria	Marinimicrobia_(SAR406_clade)	Marinimicrobia_(SAR406_clade)	Marinimicrobia_(SAR406_clade)	Marinimicrobia_(SAR406_clade)	Marinimicrobia_(SAR406_clade)	metagenome
ASV14763	Bacteria	Marinimicrobia_(SAR406_clade)	Marinimicrobia_(SAR406_clade)	Marinimicrobia_(SAR406_clade)	Marinimicrobia_(SAR406_clade)	Marinimicrobia_(SAR406_clade)	uncultured_bacterium
ASV14846	Bacteria	Marinimicrobia_(SAR406_clade)	Marinimicrobia_(SAR406_clade)	Marinimicrobia_(SAR406_clade)	Marinimicrobia_(SAR406_clade)	Marinimicrobia_(SAR406_clade)	uncultured_bacterium
ASV18701	Bacteria	Marinimicrobia_(SAR406_clade)	Marinimicrobia_(SAR406_clade)	Marinimicrobia_(SAR406_clade)	Marinimicrobia_(SAR406_clade)	Marinimicrobia_(SAR406_clade)	uncultured_bacterium
ASV19885	Bacteria	Marinimicrobia_(SAR406_clade)	Marinimicrobia_(SAR406_clade)	Marinimicrobia_(SAR406_clade)	Marinimicrobia_(SAR406_clade)	Marinimicrobia_(SAR406_clade)	marine_metagenome
ASV19895	Bacteria	Marinimicrobia_(SAR406_clade)	Marinimicrobia_(SAR406_clade)	Marinimicrobia_(SAR406_clade)	Marinimicrobia_(SAR406_clade)	Marinimicrobia_(SAR406_clade)	metagenome
ASV571	Bacteria	Proteobacteria	Gammaproteobacteria	Alteromonadales	Marinobacteraceae	Marinobacter	Marinobacter_hydrocarbonoclasticus
ASV656	Bacteria	Proteobacteria	Gammaproteobacteria	Alteromonadales	Marinobacteraceae	Marinobacter	Unassigned
ASV889	Bacteria	Proteobacteria	Gammaproteobacteria	Alteromonadales	Marinobacteraceae	Marinobacter	Unassigned
ASV3454	Bacteria	Proteobacteria	Gammaproteobacteria	Alteromonadales	Marinobacteraceae	Marinobacter	Unassigned
ASV3585	Bacteria	Proteobacteria	Gammaproteobacteria	Alteromonadales	Marinobacteraceae	Marinobacter	Unassigned
ASV4842	Bacteria	Proteobacteria	Gammaproteobacteria	Alteromonadales	Marinobacteraceae	Marinobacter	Unassigned
ASV11324	Bacteria	Proteobacteria	Gammaproteobacteria	Alteromonadales	Marinobacteraceae	Marinobacter	Unassigned
ASV1477	Bacteria	Proteobacteria	Gammaproteobacteria	Oceanospirillales	Marinomonadaceae	Marinomonas	uncultured_bacterium
ASV1608	Bacteria	Proteobacteria	Gammaproteobacteria	Oceanospirillales	Marinomonadaceae	Marinomonas	Unassigned
ASV1687	Bacteria	Proteobacteria	Gammaproteobacteria	Oceanospirillales	Marinomonadaceae	Marinomonas	Unassigned
ASV2380	Bacteria	Proteobacteria	Gammaproteobacteria	Oceanospirillales	Marinomonadaceae	Marinomonas	Unassigned
ASV7653	Bacteria	Proteobacteria	Gammaproteobacteria	Oceanospirillales	Marinomonadaceae	Marinomonas	uncultured_bacterium
ASV11423	Bacteria	Proteobacteria	Gammaproteobacteria	Oceanospirillales	Marinomonadaceae	Marinomonas	Unassigned
ASV11750	Bacteria	Proteobacteria	Gammaproteobacteria	Oceanospirillales	Marinomonadaceae	Marinomonas	Unassigned
ASV7545	Bacteria	Firmicutes	Clostridia	MAT-CR-H4-C10	MAT-CR-H4-C10	MAT-CR-H4-C10	uncultured_bacterium
ASV14764	Bacteria	Proteobacteria	Gammaproteobacteria	MBAE14	MBAE14	MBAE14	Unassigned
ASV15164	Bacteria	MBNT15	MBNT15	MBNT15	MBNT15	MBNT15	Unassigned
ASV19636	Bacteria	Bacteroidota	Ignavibacteria	Ignavibacteriales	Melioribacteraceae	IheB3-7	Unassigned
ASV1184	Bacteria	Proteobacteria	Alphaproteobacteria	Rhizobiales	Methyloligellaceae	Methyloligella	Methyloligella_solikamskensis
ASV3080	Bacteria	Proteobacteria	Alphaproteobacteria	Rhizobiales	Methyloligellaceae	Methyloligella	Methyloligella_solikamskensis
ASV331	Bacteria	Proteobacteria	Gammaproteobacteria	Nitrosococcales	Methylophagaceae	Methylophaga	Methylophaga_sp.
ASV622	Bacteria	Proteobacteria	Gammaproteobacteria	Nitrosococcales	Methylophagaceae	Methylophaga	uncultured_bacterium
ASV3588	Bacteria	Proteobacteria	Gammaproteobacteria	Nitrosococcales	Methylophagaceae	Methylophaga	Methylophaga_sp.
ASV5313	Bacteria	Proteobacteria	Gammaproteobacteria	Nitrosococcales	Methylophagaceae	Methylophaga	uncultured_bacterium
ASV6731	Bacteria	Proteobacteria	Gammaproteobacteria	Nitrosococcales	Methylophagaceae	Methylophaga	Methylophaga_sp.
ASV11417	Bacteria	Proteobacteria	Gammaproteobacteria	Nitrosococcales	Methylophagaceae	Methylophaga	Unassigned
ASV312	Bacteria	Proteobacteria	Alphaproteobacteria	Micavibrionales	Micavibrionaceae	uncultured	Unassigned
ASV703	Bacteria	Proteobacteria	Alphaproteobacteria	Micavibrionales	Micavibrionaceae	uncultured	uncultured_bacterium
ASV903	Bacteria	Proteobacteria	Alphaproteobacteria	Micavibrionales	Micavibrionaceae	uncultured	Unassigned
ASV1148	Bacteria	Proteobacteria	Alphaproteobacteria	Micavibrionales	Micavibrionaceae	uncultured	Unassigned
ASV1330	Bacteria	Proteobacteria	Alphaproteobacteria	Micavibrionales	Micavibrionaceae	uncultured	Unassigned
ASV1366	Bacteria	Proteobacteria	Alphaproteobacteria	Micavibrionales	Micavibrionaceae	uncultured	uncultured_organism
ASV1404	Bacteria	Proteobacteria	Alphaproteobacteria	Micavibrionales	Micavibrionaceae	uncultured	uncultured_bacterium
ASV1446	Bacteria	Proteobacteria	Alphaproteobacteria	Micavibrionales	Micavibrionaceae	uncultured	Unassigned
ASV1524	Bacteria	Proteobacteria	Alphaproteobacteria	Micavibrionales	Micavibrionaceae	uncultured	uncultured_organism
ASV2269	Bacteria	Proteobacteria	Alphaproteobacteria	Micavibrionales	Micavibrionaceae	uncultured	marine_metagenome
ASV2447	Bacteria	Proteobacteria	Alphaproteobacteria	Micavibrionales	Micavibrionaceae	uncultured	Unassigned
ASV2740	Bacteria	Proteobacteria	Alphaproteobacteria	Micavibrionales	Micavibrionaceae	uncultured	uncultured_marine
ASV2831	Bacteria	Proteobacteria	Alphaproteobacteria	Micavibrionales	Micavibrionaceae	uncultured	uncultured_organism
ASV3002	Bacteria	Proteobacteria	Alphaproteobacteria	Micavibrionales	Micavibrionaceae	uncultured	uncultured_bacterium
ASV3316	Bacteria	Proteobacteria	Alphaproteobacteria	Micavibrionales	Micavibrionaceae	uncultured	uncultured_organism
ASV3632	Bacteria	Proteobacteria	Alphaproteobacteria	Micavibrionales	Micavibrionaceae	uncultured	Unassigned
ASV4402	Bacteria	Proteobacteria	Alphaproteobacteria	Micavibrionales	Micavibrionaceae	uncultured	uncultured_bacterium
ASV5734	Bacteria	Proteobacteria	Alphaproteobacteria	Micavibrionales	Micavibrionaceae	uncultured	uncultured_organism
ASV5846	Bacteria	Proteobacteria	Alphaproteobacteria	Micavibrionales	Micavibrionaceae	uncultured	uncultured_organism
ASV6556	Bacteria	Proteobacteria	Alphaproteobacteria	Micavibrionales	Micavibrionaceae	uncultured	Unassigned
ASV6617	Bacteria	Proteobacteria	Alphaproteobacteria	Micavibrionales	Micavibrionaceae	uncultured	Unassigned
ASV6769	Bacteria	Proteobacteria	Alphaproteobacteria	Micavibrionales	Micavibrionaceae	uncultured	Unassigned
ASV7563	Bacteria	Proteobacteria	Alphaproteobacteria	Micavibrionales	Micavibrionaceae	uncultured	uncultured_organism
ASV7647	Bacteria	Proteobacteria	Alphaproteobacteria	Micavibrionales	Micavibrionaceae	uncultured	Unassigned
ASV7650	Bacteria	Proteobacteria	Alphaproteobacteria	Micavibrionales	Micavibrionaceae	uncultured	Unassigned
ASV7673	Bacteria	Proteobacteria	Alphaproteobacteria	Micavibrionales	Micavibrionaceae	uncultured	Unassigned
ASV7725	Bacteria	Proteobacteria	Alphaproteobacteria	Micavibrionales	Micavibrionaceae	uncultured	uncultured_bacterium
ASV9435	Bacteria	Proteobacteria	Alphaproteobacteria	Micavibrionales	Micavibrionaceae	uncultured	uncultured_bacterium
ASV11351	Bacteria	Proteobacteria	Alphaproteobacteria	Micavibrionales	Micavibrionaceae	uncultured	marine_metagenome
ASV14344	Bacteria	Proteobacteria	Alphaproteobacteria	Micavibrionales	Micavibrionaceae	uncultured	Unassigned
ASV15003	Bacteria	Proteobacteria	Alphaproteobacteria	Micavibrionales	Micavibrionaceae	uncultured	Unassigned
ASV15330	Bacteria	Proteobacteria	Alphaproteobacteria	Micavibrionales	Micavibrionaceae	uncultured	Unassigned
ASV18553	Bacteria	Proteobacteria	Alphaproteobacteria	Micavibrionales	Micavibrionaceae	uncultured	Unassigned
ASV19544	Bacteria	Proteobacteria	Alphaproteobacteria	Micavibrionales	Micavibrionaceae	uncultured	uncultured_proteobacterium
ASV19744	Bacteria	Proteobacteria	Alphaproteobacteria	Micavibrionales	Micavibrionaceae	uncultured	Unassigned
ASV1039	Bacteria	Actinobacteriota	Actinobacteria	Micrococcales	Microbacteriaceae	Microbacterium	Unassigned
ASV1059	Bacteria	Actinobacteriota	Actinobacteria	Micrococcales	Microbacteriaceae	Microbacterium	Unassigned
ASV3741	Bacteria	Actinobacteriota	Actinobacteria	Micrococcales	Microbacteriaceae	ML602J-51	uncultured_bacterium
ASV5228	Bacteria	Actinobacteriota	Actinobacteria	Micrococcales	Microbacteriaceae	Microbacterium	Unassigned
ASV11183	Bacteria	Actinobacteriota	Actinobacteria	Micrococcales	Microbacteriaceae	Agromyces	Agromyces_mediolanus
ASV11678	Bacteria	Actinobacteriota	Actinobacteria	Micrococcales	Microbacteriaceae	Microbacterium	Unassigned
ASV19337	Bacteria	Actinobacteriota	Actinobacteria	Micrococcales	Microbacteriaceae	DS001	marine_metagenome
ASV19427	Bacteria	Proteobacteria	Gammaproteobacteria	Cellvibrionales	Microbulbiferaceae	Microbulbifer	Microbulbifer_sp.
ASV679	Bacteria	Actinobacteriota	Actinobacteria	Micrococcales	Micrococcaceae	Micrococcus	Micrococcus_luteus
ASV1006	Bacteria	Actinobacteriota	Actinobacteria	Micrococcales	Micrococcaceae	Kocuria	Kocuria_palustris
ASV1175	Bacteria	Actinobacteriota	Actinobacteria	Micrococcales	Micrococcaceae	Kocuria	Unassigned
ASV11599	Bacteria	Actinobacteriota	Actinobacteria	Micrococcales	Micrococcaceae	Micrococcus	Micrococcus_luteus
ASV11666	Bacteria	Actinobacteriota	Actinobacteria	Micrococcales	Micrococcaceae	Micrococcus	Unassigned
ASV18964	Bacteria	Actinobacteriota	Actinobacteria	Micrococcales	Micrococcaceae	Unassigned	Unassigned
ASV774	Bacteria	Cyanobacteria	Cyanobacteriia	Cyanobacteriales	Microcystaceae	Unassigned	Unassigned
ASV14417	Bacteria	Cyanobacteria	Cyanobacteriia	Cyanobacteriales	Microcystaceae	SU2_symbiont_group	Unassigned
ASV14723	Bacteria	Cyanobacteria	Cyanobacteriia	Cyanobacteriales	Microcystaceae	Unassigned	Unassigned
ASV77	Bacteria	Actinobacteriota	Acidimicrobiia	Microtrichales	Microtrichaceae	Sva0996_marine_group	uncultured_Verrucomicrobiales
ASV193	Bacteria	Actinobacteriota	Acidimicrobiia	Microtrichales	Microtrichaceae	Sva0996_marine_group	uncultured_marine
ASV337	Bacteria	Actinobacteriota	Acidimicrobiia	Microtrichales	Microtrichaceae	Sva0996_marine_group	uncultured_Verrucomicrobiales
ASV3132	Bacteria	Actinobacteriota	Acidimicrobiia	Microtrichales	Microtrichaceae	Sva0996_marine_group	uncultured_marine
ASV5216	Bacteria	Actinobacteriota	Acidimicrobiia	Microtrichales	Microtrichaceae	Sva0996_marine_group	Unassigned
ASV6688	Bacteria	Actinobacteriota	Acidimicrobiia	Microtrichales	Microtrichaceae	Sva0996_marine_group	uncultured_organism
ASV7678	Bacteria	Actinobacteriota	Acidimicrobiia	Microtrichales	Microtrichaceae	Sva0996_marine_group	Unassigned
ASV7709	Bacteria	Actinobacteriota	Acidimicrobiia	Microtrichales	Microtrichaceae	IMCC26207	uncultured_bacterium
ASV11424	Bacteria	Actinobacteriota	Acidimicrobiia	Microtrichales	Microtrichaceae	Sva0996_marine_group	Unassigned
ASV15570	Bacteria	Actinobacteriota	Acidimicrobiia	Microtrichales	Microtrichaceae	Sva0996_marine_group	Unassigned
ASV15584	Bacteria	Actinobacteriota	Acidimicrobiia	Microtrichales	Microtrichaceae	Sva0996_marine_group	Unassigned
ASV19391	Bacteria	Actinobacteriota	Acidimicrobiia	Microtrichales	Microtrichaceae	Sva0996_marine_group	Unassigned
ASV19493	Bacteria	Actinobacteriota	Acidimicrobiia	Microtrichales	Microtrichaceae	IMCC26207	uncultured_bacterium
ASV19519	Bacteria	Actinobacteriota	Acidimicrobiia	Microtrichales	Microtrichaceae	Sva0996_marine_group	uncultured_Verrucomicrobiales
ASV19757	Bacteria	Actinobacteriota	Acidimicrobiia	Microtrichales	Microtrichaceae	uncultured	uncultured_bacterium
ASV14667	Bacteria	Planctomycetota	Phycisphaerae	mle1-8	mle1-8	mle1-8	Unassigned
ASV14756	Bacteria	Modulibacteria	Moduliflexia	Moduliflexales	Moduliflexaceae	Moduliflexaceae	uncultured_bacterium
ASV18861	Bacteria	Modulibacteria	Moduliflexia	Moduliflexales	Moduliflexaceae	Moduliflexaceae	uncultured_delta
ASV19231	Bacteria	Modulibacteria	Moduliflexia	Moduliflexales	Moduliflexaceae	Moduliflexaceae	uncultured_organism
ASV25	Bacteria	Proteobacteria	Gammaproteobacteria	Pseudomonadales	Moraxellaceae	Acinetobacter	Unassigned
ASV207	Bacteria	Proteobacteria	Gammaproteobacteria	Pseudomonadales	Moraxellaceae	Acinetobacter	Unassigned
ASV538	Bacteria	Proteobacteria	Gammaproteobacteria	Pseudomonadales	Moraxellaceae	Acinetobacter	Acinetobacter_calcoaceticus
ASV552	Bacteria	Proteobacteria	Gammaproteobacteria	Pseudomonadales	Moraxellaceae	Acinetobacter	Unassigned
ASV583	Bacteria	Proteobacteria	Gammaproteobacteria	Pseudomonadales	Moraxellaceae	Acinetobacter	Acinetobacter_venetianus
ASV629	Bacteria	Proteobacteria	Gammaproteobacteria	Pseudomonadales	Moraxellaceae	Psychrobacter	Psychrobacter_celer
ASV691	Bacteria	Proteobacteria	Gammaproteobacteria	Pseudomonadales	Moraxellaceae	Psychrobacter	unidentified_marine
ASV805	Bacteria	Proteobacteria	Gammaproteobacteria	Pseudomonadales	Moraxellaceae	Alkanindiges	uncultured_bacterium
ASV954	Bacteria	Proteobacteria	Gammaproteobacteria	Pseudomonadales	Moraxellaceae	Enhydrobacter	Moraxella_osloensis
ASV963	Bacteria	Proteobacteria	Gammaproteobacteria	Pseudomonadales	Moraxellaceae	Acinetobacter	Acinetobacter_radioresistens
ASV1130	Bacteria	Proteobacteria	Gammaproteobacteria	Pseudomonadales	Moraxellaceae	Psychrobacter	Psychrobacter_maritimus
ASV1586	Bacteria	Proteobacteria	Gammaproteobacteria	Pseudomonadales	Moraxellaceae	Acinetobacter	Unassigned
ASV1789	Bacteria	Proteobacteria	Gammaproteobacteria	Pseudomonadales	Moraxellaceae	Psychrobacter	Psychrobacter_maritimus
ASV1990	Bacteria	Proteobacteria	Gammaproteobacteria	Pseudomonadales	Moraxellaceae	Acinetobacter	Acinetobacter_haemolyticus
ASV3228	Bacteria	Proteobacteria	Gammaproteobacteria	Pseudomonadales	Moraxellaceae	Enhydrobacter	Unassigned
ASV5254	Bacteria	Proteobacteria	Gammaproteobacteria	Pseudomonadales	Moraxellaceae	Psychrobacter	Unassigned
ASV9057	Bacteria	Proteobacteria	Gammaproteobacteria	Pseudomonadales	Moraxellaceae	Psychrobacter	Unassigned
ASV9385	Bacteria	Proteobacteria	Gammaproteobacteria	Pseudomonadales	Moraxellaceae	Psychrobacter	Psychrobacter_maritimus
ASV9424	Bacteria	Proteobacteria	Gammaproteobacteria	Pseudomonadales	Moraxellaceae	Enhydrobacter	Unassigned
ASV11129	Bacteria	Proteobacteria	Gammaproteobacteria	Pseudomonadales	Moraxellaceae	Psychrobacter	Psychrobacter_meningitidis
ASV11269	Bacteria	Proteobacteria	Gammaproteobacteria	Pseudomonadales	Moraxellaceae	Psychrobacter	Psychrobacter_celer
ASV14557	Bacteria	Proteobacteria	Gammaproteobacteria	Pseudomonadales	Moraxellaceae	Unassigned	Unassigned
ASV14563	Bacteria	Proteobacteria	Gammaproteobacteria	Pseudomonadales	Moraxellaceae	Psychrobacter	Unassigned
ASV14965	Bacteria	Proteobacteria	Gammaproteobacteria	Pseudomonadales	Moraxellaceae	Psychrobacter	Psychrobacter_maritimus
ASV1861	Bacteria	Proteobacteria	Gammaproteobacteria	Enterobacterales	Morganellaceae	Unassigned	Unassigned
ASV3697	Bacteria	Proteobacteria	Gammaproteobacteria	Enterobacterales	Morganellaceae	Unassigned	Unassigned
ASV6515	Bacteria	Cloacimonadota	Cloacimonadia	Cloacimonadales	MSBL8	MSBL8	uncultured_bacterium
ASV11150	Bacteria	Spirochaetota	MVP-15	MVP-15	MVP-15	MVP-15	uncultured_bacterium
ASV19378	Bacteria	Spirochaetota	MVP-15	MVP-15	MVP-15	MVP-15	uncultured_Firmicutes
ASV126	Bacteria	Proteobacteria	Gammaproteobacteria	Burkholderiales	MWH-UniP1_aquatic_group	MWH-UniP1_aquatic_group	Unassigned
ASV616	Bacteria	Proteobacteria	Gammaproteobacteria	Burkholderiales	MWH-UniP1_aquatic_group	MWH-UniP1_aquatic_group	Unassigned
ASV1116	Bacteria	Proteobacteria	Gammaproteobacteria	Burkholderiales	MWH-UniP1_aquatic_group	MWH-UniP1_aquatic_group	uncultured_bacterium
ASV14684	Bacteria	Proteobacteria	Gammaproteobacteria	Burkholderiales	MWH-UniP1_aquatic_group	MWH-UniP1_aquatic_group	marine_metagenome
ASV694	Bacteria	Actinobacteriota	Actinobacteria	Corynebacteriales	Mycobacteriaceae	Mycobacterium	Unassigned
ASV5824	Bacteria	Actinobacteriota	Actinobacteria	Corynebacteriales	Mycobacteriaceae	Mycobacterium	Mycobacterium_sp.
ASV18935	Bacteria	Firmicutes	Bacilli	Mycoplasmatales	Mycoplasmataceae	Candidatus_Bacilloplasma	Unassigned
ASV123	Bacteria	Myxococcota	Myxococcia	Myxococcales	Myxococcaceae	P3OB-42	Unassigned
ASV399	Bacteria	Myxococcota	Myxococcia	Myxococcales	Myxococcaceae	P3OB-42	Unassigned
ASV674	Bacteria	Myxococcota	Myxococcia	Myxococcales	Myxococcaceae	P3OB-42	uncultured_myxobacterium
ASV816	Bacteria	Myxococcota	Myxococcia	Myxococcales	Myxococcaceae	P3OB-42	uncultured_marine
ASV5910	Bacteria	Myxococcota	Myxococcia	Myxococcales	Myxococcaceae	P3OB-42	uncultured_myxobacterium
ASV6707	Bacteria	Myxococcota	Myxococcia	Myxococcales	Myxococcaceae	P3OB-42	uncultured_myxobacterium
ASV11234	Bacteria	Myxococcota	Myxococcia	Myxococcales	Myxococcaceae	P3OB-42	Unassigned
ASV14854	Bacteria	Myxococcota	Myxococcia	Myxococcales	Myxococcaceae	P3OB-42	Unassigned
ASV18786	Bacteria	Myxococcota	Myxococcia	Myxococcales	Myxococcaceae	P3OB-42	uncultured_Sorangiineae
ASV19019	Bacteria	Myxococcota	Myxococcia	Myxococcales	Myxococcaceae	P3OB-42	Unassigned
ASV19429	Bacteria	Myxococcota	Myxococcia	Myxococcales	Myxococcaceae	P3OB-42	Unassigned
ASV19514	Bacteria	Myxococcota	Myxococcia	Myxococcales	Myxococcaceae	P3OB-42	uncultured_marine
ASV19661	Bacteria	Myxococcota	Myxococcia	Myxococcales	Myxococcaceae	P3OB-42	Unassigned
ASV7755	Bacteria	Myxococcota	Polyangia	Nannocystales	Nannocystaceae	uncultured	uncultured_delta
ASV9094	Bacteria	Myxococcota	Polyangia	Nannocystales	Nannocystaceae	Unassigned	Unassigned
ASV11509	Bacteria	Myxococcota	Polyangia	Nannocystales	Nannocystaceae	Unassigned	Unassigned
ASV15195	Bacteria	Myxococcota	Polyangia	Nannocystales	Nannocystaceae	Unassigned	Unassigned
ASV15386	Bacteria	Myxococcota	Polyangia	Nannocystales	Nannocystaceae	Unassigned	Unassigned
ASV19496	Bacteria	Myxococcota	Polyangia	Nannocystales	Nannocystaceae	uncultured	Unassigned
ASV19833	Bacteria	Myxococcota	Polyangia	Nannocystales	Nannocystaceae	Unassigned	Unassigned
ASV1090	Bacteria	NB1-j	NB1-j	NB1-j	NB1-j	NB1-j	uncultured_organism
ASV2207	Bacteria	NB1-j	NB1-j	NB1-j	NB1-j	NB1-j	uncultured_organism
ASV2768	Bacteria	NB1-j	NB1-j	NB1-j	NB1-j	NB1-j	uncultured_bacterium
ASV2953	Bacteria	NB1-j	NB1-j	NB1-j	NB1-j	NB1-j	uncultured_delta
ASV4155	Bacteria	NB1-j	NB1-j	NB1-j	NB1-j	NB1-j	Unassigned
ASV5270	Bacteria	NB1-j	NB1-j	NB1-j	NB1-j	NB1-j	Unassigned
ASV5319	Bacteria	NB1-j	NB1-j	NB1-j	NB1-j	NB1-j	uncultured_organism
ASV6622	Bacteria	NB1-j	NB1-j	NB1-j	NB1-j	NB1-j	uncultured_Acidobacteria
ASV7684	Bacteria	NB1-j	NB1-j	NB1-j	NB1-j	NB1-j	Unassigned
ASV9308	Bacteria	NB1-j	NB1-j	NB1-j	NB1-j	NB1-j	uncultured_Acidobacteria
ASV11241	Bacteria	NB1-j	NB1-j	NB1-j	NB1-j	NB1-j	Unassigned
ASV11517	Bacteria	NB1-j	NB1-j	NB1-j	NB1-j	NB1-j	Unassigned
ASV11561	Bacteria	NB1-j	NB1-j	NB1-j	NB1-j	NB1-j	Unassigned
ASV11677	Bacteria	NB1-j	NB1-j	NB1-j	NB1-j	NB1-j	uncultured_delta
ASV11712	Bacteria	NB1-j	NB1-j	NB1-j	NB1-j	NB1-j	Unassigned
ASV11727	Bacteria	NB1-j	NB1-j	NB1-j	NB1-j	NB1-j	Unassigned
ASV14523	Bacteria	NB1-j	NB1-j	NB1-j	NB1-j	NB1-j	Unassigned
ASV14600	Bacteria	NB1-j	NB1-j	NB1-j	NB1-j	NB1-j	uncultured_organism
ASV14906	Bacteria	NB1-j	NB1-j	NB1-j	NB1-j	NB1-j	Unassigned
ASV15226	Bacteria	NB1-j	NB1-j	NB1-j	NB1-j	NB1-j	Unassigned
ASV15418	Bacteria	NB1-j	NB1-j	NB1-j	NB1-j	NB1-j	Unassigned
ASV15476	Bacteria	NB1-j	NB1-j	NB1-j	NB1-j	NB1-j	Unassigned
ASV18475	Bacteria	NB1-j	NB1-j	NB1-j	NB1-j	NB1-j	Unassigned
ASV19250	Bacteria	NB1-j	NB1-j	NB1-j	NB1-j	NB1-j	Unassigned
ASV19308	Bacteria	NB1-j	NB1-j	NB1-j	NB1-j	NB1-j	Unassigned
ASV19473	Bacteria	NB1-j	NB1-j	NB1-j	NB1-j	NB1-j	Unassigned
ASV19760	Bacteria	NB1-j	NB1-j	NB1-j	NB1-j	NB1-j	uncultured_bacterium
ASV4640	Bacteria	Proteobacteria	Gammaproteobacteria	Burkholderiales	Neisseriaceae	Neisseria	Unassigned
ASV31	Bacteria	Proteobacteria	Alphaproteobacteria	Thalassobaculales	Nisaeaceae	OM75_clade	Unassigned
ASV643	Bacteria	Proteobacteria	Alphaproteobacteria	Thalassobaculales	Nisaeaceae	Nisaea	Unassigned
ASV11803	Bacteria	Proteobacteria	Alphaproteobacteria	Thalassobaculales	Nisaeaceae	Unassigned	Unassigned
ASV15329	Bacteria	Proteobacteria	Alphaproteobacteria	Thalassobaculales	Nisaeaceae	OM75_clade	Unassigned
ASV15455	Bacteria	Proteobacteria	Alphaproteobacteria	Thalassobaculales	Nisaeaceae	OM75_clade	Unassigned
ASV617	Bacteria	Actinobacteriota	Actinobacteria	Nitriliruptorales	Nitriliruptoraceae	Nitriliruptoraceae	Unassigned
ASV1827	Bacteria	Actinobacteriota	Actinobacteria	Nitriliruptorales	Nitriliruptoraceae	Nitriliruptoraceae	uncultured_Actinobacteridae
ASV9356	Bacteria	Actinobacteriota	Actinobacteria	Nitriliruptorales	Nitriliruptoraceae	Nitriliruptoraceae	uncultured_Actinobacteridae
ASV11420	Bacteria	Actinobacteriota	Actinobacteria	Nitriliruptorales	Nitriliruptoraceae	Nitriliruptoraceae	Unassigned
ASV15505	Bacteria	Actinobacteriota	Actinobacteria	Nitriliruptorales	Nitriliruptoraceae	Nitriliruptoraceae	uncultured_Actinobacteridae
ASV1448	Bacteria	Proteobacteria	Gammaproteobacteria	Oceanospirillales	Nitrincolaceae	Unassigned	Unassigned
ASV1469	Bacteria	Proteobacteria	Gammaproteobacteria	Oceanospirillales	Nitrincolaceae	uncultured	uncultured_gamma
ASV1845	Bacteria	Proteobacteria	Gammaproteobacteria	Oceanospirillales	Nitrincolaceae	uncultured	uncultured_gamma
ASV3101	Bacteria	Proteobacteria	Gammaproteobacteria	Oceanospirillales	Nitrincolaceae	Unassigned	Unassigned
ASV3452	Bacteria	Proteobacteria	Gammaproteobacteria	Oceanospirillales	Nitrincolaceae	uncultured	Unassigned
ASV3553	Bacteria	Proteobacteria	Gammaproteobacteria	Oceanospirillales	Nitrincolaceae	Unassigned	Unassigned
ASV4109	Bacteria	Proteobacteria	Gammaproteobacteria	Oceanospirillales	Nitrincolaceae	uncultured	Unassigned
ASV5262	Bacteria	Proteobacteria	Gammaproteobacteria	Oceanospirillales	Nitrincolaceae	uncultured	Unassigned
ASV5859	Bacteria	Proteobacteria	Gammaproteobacteria	Oceanospirillales	Nitrincolaceae	Marinobacterium	uncultured_Marinobacterium
ASV5902	Bacteria	Proteobacteria	Gammaproteobacteria	Oceanospirillales	Nitrincolaceae	uncultured	Unassigned
ASV5916	Bacteria	Proteobacteria	Gammaproteobacteria	Oceanospirillales	Nitrincolaceae	uncultured	uncultured_gamma
ASV7671	Bacteria	Proteobacteria	Gammaproteobacteria	Oceanospirillales	Nitrincolaceae	uncultured	uncultured_gamma
ASV7880	Bacteria	Proteobacteria	Gammaproteobacteria	Oceanospirillales	Nitrincolaceae	uncultured	Unassigned
ASV11594	Bacteria	Proteobacteria	Gammaproteobacteria	Oceanospirillales	Nitrincolaceae	Neptuniibacter	uncultured_bacterium
ASV11626	Bacteria	Proteobacteria	Gammaproteobacteria	Oceanospirillales	Nitrincolaceae	Unassigned	Unassigned
ASV14431	Bacteria	Proteobacteria	Gammaproteobacteria	Oceanospirillales	Nitrincolaceae	uncultured	uncultured_bacterium
ASV14601	Bacteria	Proteobacteria	Gammaproteobacteria	Oceanospirillales	Nitrincolaceae	Marinobacterium	Unassigned
ASV14713	Bacteria	Proteobacteria	Gammaproteobacteria	Oceanospirillales	Nitrincolaceae	Marinobacterium	uncultured_Marinobacterium
ASV14800	Bacteria	Proteobacteria	Gammaproteobacteria	Oceanospirillales	Nitrincolaceae	uncultured	Unassigned
ASV15136	Bacteria	Proteobacteria	Gammaproteobacteria	Oceanospirillales	Nitrincolaceae	Marinobacterium	Unassigned
ASV18982	Bacteria	Proteobacteria	Gammaproteobacteria	Oceanospirillales	Nitrincolaceae	Neptunomonas	Unassigned
ASV19629	Bacteria	Proteobacteria	Gammaproteobacteria	Oceanospirillales	Nitrincolaceae	Unassigned	Unassigned
[truncated: 8,650 more rows]
